# Supplementary material for: Ethyl (2R,3S)-2-benzoyl-3-(4-bromo­phen­yl)-4-nitro­butano­ate
Source: Acta Crystallogr Sect E Struct Rep Online. 2012 Jan 21;68(Pt 2):o499. doi: 10.1107/S1600536812002073 (PMC3275244; doi:10.1107/S1600536812002073)
Supplement: Supplementary file 1 [file e-68-0o499-sup1.cif]

##############################################################################
#                                                                            #
# This CIF contains the data in a paper accepted for publication in          #
# Acta Crystallographica Section E. It conforms to the requirements of       #
# Notes for Authors for Acta Crystallographica Section E, and has been       #
# peer reviewed under the auspices of the IUCr Commission on Journals.       #
#                                                                            #
# Full details of the Crystallographic Information File format               #
# are given in the paper "The Crystallographic Information File (CIF):       #
# a New Standard Archive File for Crystallography" by S. R. Hall, F. H.      #
# Allen and I. D. Brown [Acta Cryst. (1991), A47, 655-685].                  #
#                                                                            #
# The current version of the core CIF dictionary is obtainable from          #
# ftp://ftp.iucr.org/pub/cif_core.dic.                                       #
#                                                                            #
# Software is freely available for graphical display of the structure(s)     #
# in this CIF. For information consult the CIF software page                 #
# http://www.iucr.org/resources/cif/software.                                #
#                                                                            #
# This file may be used for bona fide research purposes within the           #
# scientific community so long as proper attribution is given to the journal # 
# article from which it was obtained.                                        #
#                                                                            #
##############################################################################
data_global
_audit_creation_method     'by CrystalStructure 3.7.0'
_journal_date_recd_electronic     2011-11-29
_journal_date_accepted     2012-01-17
_journal_name_full     'Acta Crystallographica, Section E'
_journal_year     2012
_journal_volume     68
_journal_issue      2
_journal_page_first     o499
_journal_page_last     o499
_journal_paper_category     QO
_journal_paper_doi     10.1107/S1600536812002073
_journal_coeditor_code     BT5738
_publ_contact_author_name     'Mrs. Danqian Xu'
_publ_contact_author_address
;
Catalytic Hydrogenation Research Center
Zhejiang University of Technology
Hangzhou 310014
People's Republic of China
;
_publ_contact_author_email     'chrc@zjut.edu.cn'
_publ_contact_author_fax     '86 571 88320066'
_publ_contact_author_phone     '86 571 88320609'
_publ_section_title
;
Ethyl (2<i>R</i>,3<i>S</i>)-2-benzoyl-3-(4-bromophenyl)-4-nitrobutanoate
;
loop_
    _publ_author_name
    _publ_author_address
    'Yifeng Wang'
;
Catalytic Hydrogenation Research Center
Zhejiang University of Technology
Hangzhou 310014
People's Republic of China
;
    'Ke Wang'
;
Catalytic Hydrogenation Research Center
Zhejiang University of Technology
Hangzhou 310014
People's Republic of China
;
    'Zhaobo Li'
;
Hangzhou Minsheng Pharmaceutical Group Co. Ltd
Hangzhou
People's Republic of China
;
    'Danqian Xu'
;
Catalytic Hydrogenation Research Center
Zhejiang University of Technology
Hangzhou 310014
People's Republic of China
;
data_I
_audit_creation_method     SHELXL-97
_chemical_name_systematic
;
Ethyl (2<i>R</i>,3<i>S</i>)-2-benzoyl-3-(4-bromophenyl)-4-nitrobutanoate
;
_chemical_name_common     ?
_chemical_formula_moiety     'C19 H18 Br N O5'
_chemical_formula_sum     'C19 H18 Br N O5'
_chemical_formula_iupac     'C19 H18 Br N O5'
_chemical_formula_weight     420.25
_chemical_melting_point     ?
_symmetry_cell_setting     monoclinic
_symmetry_space_group_name_H-M     'P 21'
_symmetry_space_group_name_Hall     'P 2yb'
loop_
    _symmetry_equiv_pos_as_xyz
    'x, y, z'
    '-x, y+1/2, -z'
_cell_length_a     5.7558(3)
_cell_length_b     21.6262(9)
_cell_length_c     15.1337(7)
_cell_angle_alpha     90.00
_cell_angle_beta     93.7200(10)
_cell_angle_gamma     90.00
_cell_volume     1879.81(15)
_cell_formula_units_Z     4
_cell_measurement_reflns_used     11156
_cell_measurement_theta_min     3.1
_cell_measurement_theta_max     27.4
_cell_measurement_temperature     296(2)
_exptl_crystal_description     'needle'
_exptl_crystal_colour     'colorless'
_exptl_crystal_size_max     0.48
_exptl_crystal_size_mid     0.30
_exptl_crystal_size_min     0.27
_exptl_crystal_density_diffrn     1.485
_exptl_crystal_density_meas     ?
_exptl_crystal_density_method     'not measured'
_exptl_crystal_F_000     856
_exptl_absorpt_coefficient_mu     2.216
_exptl_absorpt_correction_type     multi-scan
_exptl_absorpt_process_details     '(ABSCOR; Higashi, 1995)'
_exptl_absorpt_correction_T_min     0.3461
_exptl_absorpt_correction_T_max     0.5486
_exptl_special_details
;
;
_diffrn_ambient_temperature     296.0(10)
_diffrn_radiation_type     MoK\a
_diffrn_radiation_wavelength     0.71073
_diffrn_radiation_source     'rotating anode'
_diffrn_radiation_monochromator     graphite
_diffrn_measurement_device_type     'Rigaku R-AXIS RAPID/ZJUG'
_diffrn_measurement_method     '\w scans'
_diffrn_detector_area_resol_mean     10.00
_diffrn_reflns_number     16125
_diffrn_reflns_av_R_equivalents     0.0428
_diffrn_reflns_av_sigmaI/netI     0.0850
_diffrn_reflns_theta_min     3.13
_diffrn_reflns_theta_max     26.00
_diffrn_reflns_theta_full     26.00
_diffrn_measured_fraction_theta_max     0.997
_diffrn_measured_fraction_theta_full     0.997
_diffrn_reflns_limit_h_min     -7
_diffrn_reflns_limit_h_max     6
_diffrn_reflns_limit_k_min     -26
_diffrn_reflns_limit_k_max     26
_diffrn_reflns_limit_l_min     -18
_diffrn_reflns_limit_l_max     18
_diffrn_standards_number     ?
_diffrn_standards_interval_count     .
_diffrn_standards_interval_time     .
_diffrn_standards_decay_%     ?
_refine_special_details
;
Refinement of <i>F</i>^2^ against ALL reflections. The weighted <i>R</i>-factor
<i>wR</i> and goodness of fit <i>S</i> are based on <i>F</i>^2^, conventional
<i>R</i>-factors <i>R</i> are based on <i>F</i>, with <i>F</i> set to zero for
negative <i>F</i>^2^. The threshold expression of <i>F</i>^2^ >
\s(<i>F</i>^2^) is used only for calculating <i>R</i>-factors(gt) <i>etc</i>.
and is not relevant to the choice of reflections for refinement.
<i>R</i>-factors based on <i>F</i>^2^ are statistically about twice as large
as those based on <i>F</i>, and <i>R</i>- factors based on ALL data will be
even larger.
;
_reflns_number_total     7326
_reflns_number_gt     4316
_reflns_threshold_expression     I>2\s(I)
_refine_ls_structure_factor_coef     Fsqd
_refine_ls_matrix_type     full
_refine_ls_R_factor_all     0.1030
_refine_ls_R_factor_gt     0.0457
_refine_ls_wR_factor_gt     0.0970
_refine_ls_wR_factor_ref     0.1272
_refine_ls_goodness_of_fit_ref     1.002
_refine_ls_restrained_S_all     1.002
_refine_ls_number_reflns     7326
_refine_ls_number_parameters     469
_refine_ls_number_restraints     27
_refine_ls_hydrogen_treatment     constr
_refine_ls_weighting_scheme     calc
_refine_ls_weighting_details
         'calc w=1/[\s^2^(Fo^2^)+(0.0512P)^2^+0.3123P] where P=(Fo^2^+2Fc^2^)/3'
_atom_sites_solution_hydrogens     geom
_atom_sites_solution_primary     direct
_atom_sites_solution_secondary     difmap
_refine_ls_shift/su_max     0.001
_refine_ls_shift/su_mean     0.000
_refine_diff_density_max     0.423
_refine_diff_density_min     -0.539
_refine_ls_extinction_method     none
_refine_ls_extinction_coef     ?
_refine_ls_abs_structure_details     'Flack (1983), 3541 Friedel pairs'
_refine_ls_abs_structure_Flack     -0.013(9)
loop_
    _atom_type_symbol
    _atom_type_description
    _atom_type_scat_dispersion_real
    _atom_type_scat_dispersion_imag
    _atom_type_scat_source
    'C' 'C' 0.0033 0.0016
                         'International Tables Vol C Tables 4.2.6.8 and 6.1.1.4'
    'H' 'H' 0.0000 0.0000
                         'International Tables Vol C Tables 4.2.6.8 and 6.1.1.4'
    'N' 'N' 0.0061 0.0033
                         'International Tables Vol C Tables 4.2.6.8 and 6.1.1.4'
    'O' 'O' 0.0106 0.0060
                         'International Tables Vol C Tables 4.2.6.8 and 6.1.1.4'
    'Br' 'Br' -0.2901 2.4595
                         'International Tables Vol C Tables 4.2.6.8 and 6.1.1.4'
_computing_data_collection     'PROCESS-AUTO (Rigaku, 2007)'
_computing_cell_refinement     'PROCESS-AUTO (Rigaku, 2007)'
_computing_data_reduction     'CrystalStructure (Rigaku, 2007)'
_computing_structure_solution     'SHELXS97 (Sheldrick, 2008)'
_computing_structure_refinement     'SHELXL97 (Sheldrick, 2008)'
_computing_molecular_graphics     'ORTEP-3 for Windows (Farrugia, 1997)'
_computing_publication_material     'WinGX (Farrugia, 1999)'
loop_
    _atom_site_type_symbol
    _atom_site_label
    _atom_site_fract_x
    _atom_site_fract_y
    _atom_site_fract_z
    _atom_site_U_iso_or_equiv
    _atom_site_adp_type
    _atom_site_calc_flag
    _atom_site_refinement_flags
    _atom_site_occupancy
    _atom_site_symmetry_multiplicity
    _atom_site_disorder_assembly
    _atom_site_disorder_group
    Br Br1A 1.29441(11) 0.56418(3) 0.17401(5) 0.0918(3) Uani d . 1 1 . .
    O O1A 0.4552(6) 0.81610(17) 0.4794(3) 0.0671(11) Uani d . 1 1 . .
    O O2A 0.6040(7) 0.7964(2) 0.2713(3) 0.0736(11) Uani d . 1 1 . .
    O O3A 0.9340(7) 0.85124(18) 0.2842(2) 0.0662(10) Uani d . 1 1 . .
    O O4A 0.6867(9) 0.6324(2) 0.5360(3) 0.0795(12) Uani d . 1 1 . .
    O O5A 1.0065(11) 0.6395(2) 0.6147(4) 0.1024(17) Uani d . 1 1 . .
    N N1A 0.8595(10) 0.6601(2) 0.5607(3) 0.0626(12) Uani d . 1 1 . .
    C C1A 0.7975(8) 0.7339(2) 0.4326(3) 0.0424(11) Uani d . 1 1 . .
    H H1A 0.6321 0.7227 0.4288 0.051 Uiso calc R 1 1 . .
    C C2A 0.8168(8) 0.8036(2) 0.4127(3) 0.0403(10) Uani d . 1 1 . .
    H H2A 0.9740 0.8179 0.4312 0.048 Uiso calc R 1 1 . .
    C C3A 0.6384(9) 0.8405(2) 0.4625(3) 0.0476(12) Uani d . 1 1 . .
    C C4A 0.6864(9) 0.9065(2) 0.4869(3) 0.0466(12) Uani d . 1 1 . .
    C C5A 0.5307(10) 0.9361(3) 0.5379(4) 0.0645(15) Uani d . 1 1 . .
    H H5A 0.4035 0.9145 0.5570 0.077 Uiso calc R 1 1 . .
    C C6A 0.5620(12) 0.9975(3) 0.5609(5) 0.0782(19) Uani d . 1 1 . .
    H H6A 0.4538 1.0178 0.5936 0.094 Uiso calc R 1 1 . .
    C C7A 0.7557(11) 1.0283(3) 0.5348(4) 0.0710(17) Uani d . 1 1 . .
    H H7A 0.7801 1.0693 0.5514 0.085 Uiso calc R 1 1 . .
    C C8A 0.9117(11) 0.9994(3) 0.4848(4) 0.0668(17) Uani d . 1 1 . .
    H H8A 1.0387 1.0214 0.4662 0.080 Uiso calc R 1 1 . .
    C C9A 0.8838(9) 0.9384(2) 0.4617(4) 0.0568(14) Uani d . 1 1 . .
    H H9A 0.9943 0.9185 0.4297 0.068 Uiso calc R 1 1 . .
    C C10A 0.7691(9) 0.8160(2) 0.3148(4) 0.0472(12) Uani d . 1 1 . .
    C C11A 0.9041(14) 0.8701(4) 0.1943(5) 0.101(2) Uani d DU 1 1 . .
    H H11A 0.8619 0.9135 0.1916 0.121 Uiso calc R 1 1 . .
    H H11B 0.7782 0.8466 0.1647 0.121 Uiso calc R 1 1 . .
    C C12A 1.1267(16) 0.8601(6) 0.1466(8) 0.160(4) Uani d DU 1 1 . .
    H H12A 1.1016 0.8728 0.0859 0.240 Uiso calc R 1 1 . .
    H H12B 1.1682 0.8171 0.1490 0.240 Uiso calc R 1 1 . .
    H H12C 1.2504 0.8842 0.1749 0.240 Uiso calc R 1 1 . .
    C C13A 0.8929(10) 0.7242(2) 0.5278(3) 0.0533(13) Uani d . 1 1 . .
    H H13A 1.0579 0.7338 0.5319 0.064 Uiso calc R 1 1 . .
    H H13B 0.8167 0.7529 0.5658 0.064 Uiso calc R 1 1 . .
    C C14A 0.9208(8) 0.6937(2) 0.3675(3) 0.0428(11) Uani d . 1 1 . .
    C C15A 0.8224(8) 0.6384(2) 0.3383(3) 0.0460(12) Uani d . 1 1 . .
    H H15A 0.6796 0.6267 0.3585 0.055 Uiso calc R 1 1 . .
    C C16A 0.9288(9) 0.5998(3) 0.2802(4) 0.0587(14) Uani d . 1 1 . .
    H H16A 0.8589 0.5627 0.2623 0.070 Uiso calc R 1 1 . .
    C C17A 1.1408(8) 0.6170(3) 0.2490(4) 0.0524(13) Uani d . 1 1 . .
    C C18A 1.2407(9) 0.6726(3) 0.2778(4) 0.0575(14) Uani d . 1 1 . .
    H H18A 1.3830 0.6844 0.2574 0.069 Uiso calc R 1 1 . .
    C C19A 1.1330(8) 0.7107(2) 0.3363(3) 0.0485(12) Uani d . 1 1 . .
    H H19A 1.2030 0.7476 0.3547 0.058 Uiso calc R 1 1 . .
    Br Br1B 0.63666(15) 0.41912(3) 1.11381(5) 0.0991(3) Uani d . 1 1 . .
    O O1B 0.5085(6) 0.70722(17) 0.6957(2) 0.0607(10) Uani d . 1 1 . .
    O O2B 0.1843(7) 0.6699(2) 0.9555(3) 0.0829(13) Uani d . 1 1 . .
    O O3B 0.5254(7) 0.7107(2) 0.9220(2) 0.0708(11) Uani d . 1 1 . .
    O O4B 0.8589(9) 0.5332(2) 0.7336(4) 0.0899(15) Uani d . 1 1 . .
    O O5B 0.6010(12) 0.4713(3) 0.6777(5) 0.147(3) Uani d . 1 1 . .
    N N1B 0.6594(11) 0.5201(3) 0.7085(3) 0.0722(14) Uani d . 1 1 . .
    C C1B 0.5169(8) 0.6042(2) 0.8032(3) 0.0474(12) Uani d . 1 1 . .
    H H1B 0.6666 0.6255 0.8007 0.057 Uiso calc R 1 1 . .
    C C2B 0.3228(8) 0.6546(2) 0.8097(3) 0.0450(11) Uani d . 1 1 . .
    H H2B 0.1709 0.6351 0.7962 0.054 Uiso calc R 1 1 . .
    C C3B 0.3503(8) 0.7079(2) 0.7448(3) 0.0468(12) Uani d . 1 1 . .
    C C4B 0.1843(9) 0.7606(2) 0.7434(3) 0.0498(12) Uani d . 1 1 . .
    C C5B 0.2286(10) 0.8121(3) 0.6921(4) 0.0553(14) Uani d . 1 1 . .
    H H5B 0.3589 0.8128 0.6588 0.066 Uiso calc R 1 1 . .
    C C6B 0.0800(11) 0.8622(3) 0.6902(4) 0.0674(16) Uani d . 1 1 . .
    H H6B 0.1122 0.8967 0.6563 0.081 Uiso calc R 1 1 . .
    C C7B -0.1159(10) 0.8617(3) 0.7381(4) 0.0611(15) Uani d . 1 1 . .
    H H7B -0.2171 0.8953 0.7356 0.073 Uiso calc R 1 1 . .
    C C8B -0.1600(10) 0.8112(3) 0.7895(4) 0.0667(16) Uani d . 1 1 . .
    H H8B -0.2899 0.8110 0.8230 0.080 Uiso calc R 1 1 . .
    C C9B -0.0138(9) 0.7608(3) 0.7918(4) 0.0569(14) Uani d . 1 1 . .
    H H9B -0.0475 0.7266 0.8259 0.068 Uiso calc R 1 1 . .
    C C10B 0.3312(10) 0.6787(3) 0.9041(4) 0.0555(13) Uani d . 1 1 . .
    C C11B 0.5567(14) 0.7394(4) 1.0100(5) 0.105(2) Uani d DU 1 1 . .
    H H11C 0.4056 0.7479 1.0322 0.126 Uiso calc R 1 1 . .
    H H11D 0.6385 0.7784 1.0055 0.126 Uiso calc R 1 1 . .
    C C12B 0.6951(17) 0.6968(4) 1.0744(6) 0.133(3) Uani d DU 1 1 . .
    H H12D 0.7124 0.7160 1.1316 0.199 Uiso calc R 1 1 . .
    H H12E 0.8460 0.6892 1.0531 0.199 Uiso calc R 1 1 . .
    H H12F 0.6138 0.6582 1.0789 0.199 Uiso calc R 1 1 . .
    C C13B 0.4719(8) 0.5678(3) 0.7169(3) 0.0565(13) Uani d . 1 1 . .
    H H13C 0.3213 0.5477 0.7166 0.068 Uiso calc R 1 1 . .
    H H13D 0.4697 0.5959 0.6669 0.068 Uiso calc R 1 1 . .
    C C14B 0.5342(7) 0.5612(3) 0.8821(3) 0.0459(11) Uani d . 1 1 . .
    C C15B 0.7338(8) 0.5612(3) 0.9380(4) 0.0590(13) Uani d . 1 1 . .
    H H15B 0.8511 0.5896 0.9287 0.071 Uiso calc R 1 1 . .
    C C16B 0.7630(10) 0.5195(3) 1.0080(4) 0.0648(16) Uani d . 1 1 . .
    H H16B 0.8984 0.5200 1.0450 0.078 Uiso calc R 1 1 . .
    C C17B 0.5928(10) 0.4783(3) 1.0216(4) 0.0612(15) Uani d . 1 1 . .
    C C18B 0.3873(10) 0.4772(3) 0.9684(4) 0.0584(14) Uani d . 1 1 . .
    H H18B 0.2699 0.4492 0.9792 0.070 Uiso calc R 1 1 . .
    C C19B 0.3612(9) 0.5190(3) 0.8987(4) 0.0546(13) Uani d . 1 1 . .
    H H19B 0.2246 0.5186 0.8624 0.066 Uiso calc R 1 1 . .
loop_
    _atom_site_aniso_label
    _atom_site_aniso_U_11
    _atom_site_aniso_U_22
    _atom_site_aniso_U_33
    _atom_site_aniso_U_12
    _atom_site_aniso_U_13
    _atom_site_aniso_U_23
    Br1A 0.0684(4) 0.1068(6) 0.1006(5) 0.0089(4) 0.0095(4) -0.0550(5)
    O1A 0.058(2) 0.051(2) 0.095(3) -0.0120(19) 0.029(2) -0.011(2)
    O2A 0.077(3) 0.080(3) 0.061(3) -0.012(2) -0.016(2) 0.010(2)
    O3A 0.078(3) 0.069(3) 0.052(2) -0.009(2) 0.0129(19) 0.020(2)
    O4A 0.110(3) 0.067(3) 0.062(3) -0.026(3) 0.016(3) 0.007(2)
    O5A 0.144(4) 0.063(3) 0.096(4) 0.020(3) -0.031(3) 0.020(3)
    N1A 0.095(4) 0.043(3) 0.051(3) -0.006(3) 0.005(3) -0.001(2)
    C1A 0.052(3) 0.033(3) 0.042(3) -0.004(2) 0.000(2) 0.000(2)
    C2A 0.041(2) 0.037(3) 0.043(3) 0.000(2) 0.002(2) 0.000(2)
    C3A 0.053(3) 0.038(3) 0.052(3) -0.003(2) 0.007(3) -0.004(2)
    C4A 0.057(3) 0.036(3) 0.045(3) 0.003(2) -0.006(2) -0.002(2)
    C5A 0.063(3) 0.052(4) 0.081(4) 0.007(3) 0.017(3) -0.004(3)
    C6A 0.088(4) 0.054(4) 0.094(5) 0.003(3) 0.019(4) -0.022(4)
    C7A 0.085(4) 0.042(3) 0.084(5) -0.003(3) -0.006(4) -0.008(3)
    C8A 0.073(4) 0.042(3) 0.085(5) -0.015(3) 0.008(4) -0.001(3)
    C9A 0.055(3) 0.041(3) 0.074(4) -0.005(2) 0.004(3) -0.006(3)
    C10A 0.054(3) 0.036(3) 0.052(3) 0.001(2) 0.006(3) 0.004(2)
    C11A 0.101(3) 0.102(3) 0.100(3) -0.0004(10) 0.0069(10) 0.0018(10)
    C12A 0.159(4) 0.161(4) 0.159(4) 0.0003(10) 0.0108(11) 0.0007(10)
    C13A 0.075(3) 0.036(3) 0.049(3) -0.006(2) 0.001(3) -0.004(2)
    C14A 0.045(2) 0.039(3) 0.043(3) 0.006(2) -0.005(2) -0.002(2)
    C15A 0.042(3) 0.040(3) 0.056(3) -0.005(2) 0.002(2) -0.008(2)
    C16A 0.052(3) 0.052(3) 0.071(4) 0.000(3) -0.005(3) -0.019(3)
    C17A 0.049(3) 0.056(3) 0.050(3) 0.009(3) -0.005(2) -0.005(3)
    C18A 0.044(3) 0.062(4) 0.066(4) -0.001(3) 0.000(3) -0.008(3)
    C19A 0.044(3) 0.046(3) 0.056(3) -0.003(2) 0.009(2) -0.006(2)
    Br1B 0.1217(6) 0.0991(6) 0.0771(5) 0.0286(5) 0.0117(4) 0.0363(4)
    O1B 0.065(2) 0.054(2) 0.065(2) 0.0025(18) 0.022(2) 0.0053(19)
    O2B 0.081(3) 0.100(3) 0.072(3) 0.003(3) 0.035(2) 0.002(2)
    O3B 0.087(3) 0.080(3) 0.044(2) -0.019(2) 0.0017(19) -0.015(2)
    O4B 0.067(3) 0.109(4) 0.096(4) 0.022(3) 0.020(3) 0.006(3)
    O5B 0.160(5) 0.103(5) 0.167(6) 0.050(4) -0.062(5) -0.078(5)
    N1B 0.094(4) 0.070(4) 0.052(3) 0.025(3) -0.002(3) 0.000(3)
    C1B 0.045(3) 0.049(3) 0.048(3) -0.004(2) 0.004(2) -0.003(2)
    C2B 0.046(3) 0.045(3) 0.044(3) -0.005(2) 0.007(2) 0.002(2)
    C3B 0.046(3) 0.044(3) 0.051(3) -0.003(2) 0.008(2) 0.001(2)
    C4B 0.049(3) 0.050(3) 0.050(3) -0.002(2) 0.003(2) -0.005(3)
    C5B 0.060(3) 0.058(4) 0.049(3) 0.007(3) 0.007(3) 0.009(3)
    C6B 0.076(4) 0.066(4) 0.059(4) 0.001(3) -0.008(3) 0.004(3)
    C7B 0.059(3) 0.052(4) 0.073(4) 0.006(3) 0.003(3) 0.000(3)
    C8B 0.058(3) 0.061(4) 0.083(4) -0.002(3) 0.012(3) -0.002(3)
    C9B 0.051(3) 0.056(4) 0.065(4) -0.001(3) 0.007(3) 0.002(3)
    C10B 0.060(3) 0.055(3) 0.052(3) 0.004(3) 0.009(3) 0.005(3)
    C11B 0.105(3) 0.105(3) 0.104(3) -0.0009(10) 0.0065(10) -0.0009(10)
    C12B 0.133(3) 0.133(3) 0.132(3) -0.0001(10) 0.0087(10) -0.0007(10)
    C13B 0.061(3) 0.059(3) 0.050(3) 0.009(3) 0.003(2) -0.004(3)
    C14B 0.039(2) 0.050(3) 0.047(3) -0.002(3) -0.002(2) 0.001(3)
    C15B 0.048(3) 0.070(4) 0.059(3) -0.011(3) -0.002(3) 0.005(3)
    C16B 0.053(3) 0.085(5) 0.054(4) 0.010(3) -0.013(3) 0.011(3)
    C17B 0.067(4) 0.064(4) 0.052(3) 0.015(3) 0.007(3) -0.009(3)
    C18B 0.067(3) 0.050(3) 0.059(4) -0.011(3) 0.009(3) 0.004(3)
    C19B 0.051(3) 0.061(3) 0.050(3) -0.004(3) -0.005(2) 0.006(3)
_geom_special_details
;
All e.s.d.'s (except the e.s.d. in the dihedral angle between two l.s. planes)
are estimated using the full covariance matrix. The cell e.s.d.'s are taken
into account individually in the estimation of e.s.d.'s in distances, angles
and torsion angles; correlations between e.s.d.'s in cell parameters are only
used when they are defined by crystal symmetry. An approximate (isotropic)
treatment of cell e.s.d.'s is used for estimating e.s.d.'s involving l.s.
planes.
;
loop_
    _geom_bond_atom_site_label_1
    _geom_bond_atom_site_label_2
    _geom_bond_site_symmetry_2
    _geom_bond_distance
    _geom_bond_publ_flag
    Br1A C17A . 1.872(5) ?
    O1A C3A . 1.221(6) ?
    O2A C10A . 1.197(6) ?
    O3A C10A . 1.324(6) ?
    O3A C11A . 1.420(9) ?
    O4A N1A . 1.201(6) ?
    O5A N1A . 1.222(6) ?
    N1A C13A . 1.490(7) ?
    C1A C13A . 1.522(7) ?
    C1A C14A . 1.524(6) ?
    C1A C2A . 1.542(6) ?
    C1A H1A . 0.9800 ?
    C2A C10A . 1.513(7) ?
    C2A C3A . 1.536(7) ?
    C2A H2A . 0.9800 ?
    C3A C4A . 1.497(7) ?
    C4A C5A . 1.377(7) ?
    C4A C9A . 1.403(7) ?
    C5A C6A . 1.382(8) ?
    C5A H5A . 0.9300 ?
    C6A C7A . 1.379(9) ?
    C6A H6A . 0.9300 ?
    C7A C8A . 1.363(8) ?
    C7A H7A . 0.9300 ?
    C8A C9A . 1.371(7) ?
    C8A H8A . 0.9300 ?
    C9A H9A . 0.9300 ?
    C11A C12A . 1.527(3) ?
    C11A H11A . 0.9700 ?
    C11A H11B . 0.9700 ?
    C12A H12A . 0.9600 ?
    C12A H12B . 0.9600 ?
    C12A H12C . 0.9600 ?
    C13A H13A . 0.9700 ?
    C13A H13B . 0.9700 ?
    C14A C15A . 1.384(7) ?
    C14A C19A . 1.387(7) ?
    C15A C16A . 1.382(7) ?
    C15A H15A . 0.9300 ?
    C16A C17A . 1.387(7) ?
    C16A H16A . 0.9300 ?
    C17A C18A . 1.389(7) ?
    C18A C19A . 1.385(7) ?
    C18A H18A . 0.9300 ?
    C19A H19A . 0.9300 ?
    Br1B C17B . 1.899(6) ?
    O1B C3B . 1.212(5) ?
    O2B C10B . 1.201(6) ?
    O3B C10B . 1.328(7) ?
    O3B C11B . 1.470(9) ?
    O4B N1B . 1.219(7) ?
    O5B N1B . 1.193(7) ?
    N1B C13B . 1.505(7) ?
    C1B C14B . 1.510(7) ?
    C1B C13B . 1.533(7) ?
    C1B C2B . 1.568(7) ?
    C1B H1B . 0.9800 ?
    C2B C10B . 1.518(7) ?
    C2B C3B . 1.530(7) ?
    C2B H2B . 0.9800 ?
    C3B C4B . 1.486(7) ?
    C4B C5B . 1.392(7) ?
    C4B C9B . 1.395(7) ?
    C5B C6B . 1.380(8) ?
    C5B H5B . 0.9300 ?
    C6B C7B . 1.379(8) ?
    C6B H6B . 0.9300 ?
    C7B C8B . 1.375(8) ?
    C7B H7B . 0.9300 ?
    C8B C9B . 1.376(8) ?
    C8B H8B . 0.9300 ?
    C9B H9B . 0.9300 ?
    C11B C12B . 1.528(3) ?
    C11B H11C . 0.9700 ?
    C11B H11D . 0.9700 ?
    C12B H12D . 0.9600 ?
    C12B H12E . 0.9600 ?
    C12B H12F . 0.9600 ?
    C13B H13C . 0.9700 ?
    C13B H13D . 0.9700 ?
    C14B C15B . 1.382(7) ?
    C14B C19B . 1.386(7) ?
    C15B C16B . 1.393(8) ?
    C15B H15B . 0.9300 ?
    C16B C17B . 1.349(8) ?
    C16B H16B . 0.9300 ?
    C17B C18B . 1.387(8) ?
    C18B C19B . 1.390(7) ?
    C18B H18B . 0.9300 ?
    C19B H19B . 0.9300 ?
loop_
    _geom_angle_atom_site_label_1
    _geom_angle_atom_site_label_2
    _geom_angle_atom_site_label_3
    _geom_angle_site_symmetry_1
    _geom_angle_site_symmetry_3
    _geom_angle
    _geom_angle_publ_flag
    C10A O3A C11A . . 117.1(5) ?
    O4A N1A O5A . . 123.3(5) ?
    O4A N1A C13A . . 118.9(5) ?
    O5A N1A C13A . . 117.7(5) ?
    C13A C1A C14A . . 112.3(4) ?
    C13A C1A C2A . . 107.1(4) ?
    C14A C1A C2A . . 112.8(4) ?
    C13A C1A H1A . . 108.2 ?
    C14A C1A H1A . . 108.2 ?
    C2A C1A H1A . . 108.2 ?
    C10A C2A C3A . . 107.6(4) ?
    C10A C2A C1A . . 110.8(4) ?
    C3A C2A C1A . . 110.7(4) ?
    C10A C2A H2A . . 109.2 ?
    C3A C2A H2A . . 109.2 ?
    C1A C2A H2A . . 109.2 ?
    O1A C3A C4A . . 120.5(5) ?
    O1A C3A C2A . . 119.5(4) ?
    C4A C3A C2A . . 119.9(4) ?
    C5A C4A C9A . . 119.5(5) ?
    C5A C4A C3A . . 117.7(5) ?
    C9A C4A C3A . . 122.8(5) ?
    C4A C5A C6A . . 120.6(6) ?
    C4A C5A H5A . . 119.7 ?
    C6A C5A H5A . . 119.7 ?
    C7A C6A C5A . . 119.1(6) ?
    C7A C6A H6A . . 120.4 ?
    C5A C6A H6A . . 120.4 ?
    C8A C7A C6A . . 120.8(6) ?
    C8A C7A H7A . . 119.6 ?
    C6A C7A H7A . . 119.6 ?
    C7A C8A C9A . . 120.8(6) ?
    C7A C8A H8A . . 119.6 ?
    C9A C8A H8A . . 119.6 ?
    C8A C9A C4A . . 119.2(5) ?
    C8A C9A H9A . . 120.4 ?
    C4A C9A H9A . . 120.4 ?
    O2A C10A O3A . . 124.9(5) ?
    O2A C10A C2A . . 124.2(5) ?
    O3A C10A C2A . . 110.9(4) ?
    O3A C11A C12A . . 111.1(7) ?
    O3A C11A H11A . . 109.4 ?
    C12A C11A H11A . . 109.4 ?
    O3A C11A H11B . . 109.4 ?
    C12A C11A H11B . . 109.4 ?
    H11A C11A H11B . . 108.0 ?
    C11A C12A H12A . . 109.5 ?
    C11A C12A H12B . . 109.5 ?
    H12A C12A H12B . . 109.5 ?
    C11A C12A H12C . . 109.5 ?
    H12A C12A H12C . . 109.5 ?
    H12B C12A H12C . . 109.5 ?
    N1A C13A C1A . . 113.5(4) ?
    N1A C13A H13A . . 108.9 ?
    C1A C13A H13A . . 108.9 ?
    N1A C13A H13B . . 108.9 ?
    C1A C13A H13B . . 108.9 ?
    H13A C13A H13B . . 107.7 ?
    C15A C14A C19A . . 118.1(4) ?
    C15A C14A C1A . . 120.1(4) ?
    C19A C14A C1A . . 121.8(4) ?
    C16A C15A C14A . . 122.3(5) ?
    C16A C15A H15A . . 118.8 ?
    C14A C15A H15A . . 118.8 ?
    C15A C16A C17A . . 119.4(5) ?
    C15A C16A H16A . . 120.3 ?
    C17A C16A H16A . . 120.3 ?
    C16A C17A C18A . . 118.7(5) ?
    C16A C17A Br1A . . 120.2(4) ?
    C18A C17A Br1A . . 121.0(4) ?
    C19A C18A C17A . . 121.4(5) ?
    C19A C18A H18A . . 119.3 ?
    C17A C18A H18A . . 119.3 ?
    C18A C19A C14A . . 120.1(5) ?
    C18A C19A H19A . . 120.0 ?
    C14A C19A H19A . . 120.0 ?
    C10B O3B C11B . . 117.2(5) ?
    O5B N1B O4B . . 124.2(6) ?
    O5B N1B C13B . . 117.1(6) ?
    O4B N1B C13B . . 118.7(6) ?
    C14B C1B C13B . . 110.9(4) ?
    C14B C1B C2B . . 112.9(4) ?
    C13B C1B C2B . . 109.1(4) ?
    C14B C1B H1B . . 107.9 ?
    C13B C1B H1B . . 107.9 ?
    C2B C1B H1B . . 107.9 ?
    C10B C2B C3B . . 110.3(4) ?
    C10B C2B C1B . . 108.5(4) ?
    C3B C2B C1B . . 112.3(4) ?
    C10B C2B H2B . . 108.5 ?
    C3B C2B H2B . . 108.5 ?
    C1B C2B H2B . . 108.5 ?
    O1B C3B C4B . . 120.6(4) ?
    O1B C3B C2B . . 119.9(4) ?
    C4B C3B C2B . . 119.6(4) ?
    C5B C4B C9B . . 118.4(5) ?
    C5B C4B C3B . . 118.7(4) ?
    C9B C4B C3B . . 122.8(5) ?
    C6B C5B C4B . . 120.3(5) ?
    C6B C5B H5B . . 119.8 ?
    C4B C5B H5B . . 119.8 ?
    C7B C6B C5B . . 120.7(6) ?
    C7B C6B H6B . . 119.7 ?
    C5B C6B H6B . . 119.7 ?
    C6B C7B C8B . . 119.4(5) ?
    C6B C7B H7B . . 120.3 ?
    C8B C7B H7B . . 120.3 ?
    C9B C8B C7B . . 120.6(5) ?
    C9B C8B H8B . . 119.7 ?
    C7B C8B H8B . . 119.7 ?
    C8B C9B C4B . . 120.6(5) ?
    C8B C9B H9B . . 119.7 ?
    C4B C9B H9B . . 119.7 ?
    O2B C10B O3B . . 124.7(5) ?
    O2B C10B C2B . . 125.0(5) ?
    O3B C10B C2B . . 110.3(4) ?
    O3B C11B C12B . . 110.5(7) ?
    O3B C11B H11C . . 109.5 ?
    C12B C11B H11C . . 109.5 ?
    O3B C11B H11D . . 109.5 ?
    C12B C11B H11D . . 109.5 ?
    H11C C11B H11D . . 108.1 ?
    C11B C12B H12D . . 109.5 ?
    C11B C12B H12E . . 109.5 ?
    H12D C12B H12E . . 109.5 ?
    C11B C12B H12F . . 109.5 ?
    H12D C12B H12F . . 109.5 ?
    H12E C12B H12F . . 109.5 ?
    N1B C13B C1B . . 110.0(4) ?
    N1B C13B H13C . . 109.7 ?
    C1B C13B H13C . . 109.7 ?
    N1B C13B H13D . . 109.7 ?
    C1B C13B H13D . . 109.7 ?
    H13C C13B H13D . . 108.2 ?
    C15B C14B C19B . . 117.8(5) ?
    C15B C14B C1B . . 119.6(4) ?
    C19B C14B C1B . . 122.5(4) ?
    C14B C15B C16B . . 121.4(5) ?
    C14B C15B H15B . . 119.3 ?
    C16B C15B H15B . . 119.3 ?
    C17B C16B C15B . . 119.3(5) ?
    C17B C16B H16B . . 120.3 ?
    C15B C16B H16B . . 120.3 ?
    C16B C17B C18B . . 121.6(5) ?
    C16B C17B Br1B . . 119.6(4) ?
    C18B C17B Br1B . . 118.8(5) ?
    C17B C18B C19B . . 118.3(5) ?
    C17B C18B H18B . . 120.8 ?
    C19B C18B H18B . . 120.8 ?
    C14B C19B C18B . . 121.5(5) ?
    C14B C19B H19B . . 119.2 ?
    C18B C19B H19B . . 119.2 ?
loop_
    _geom_torsion_atom_site_label_1
    _geom_torsion_atom_site_label_2
    _geom_torsion_atom_site_label_3
    _geom_torsion_atom_site_label_4
    _geom_torsion_site_symmetry_1
    _geom_torsion_site_symmetry_2
    _geom_torsion_site_symmetry_3
    _geom_torsion_site_symmetry_4
    _geom_torsion
    _geom_torsion_publ_flag
    C13A C1A C2A C10A . . . . 169.2(4) ?
    C14A C1A C2A C10A . . . . 45.2(5) ?
    C13A C1A C2A C3A . . . . -71.5(5) ?
    C14A C1A C2A C3A . . . . 164.5(4) ?
    C10A C2A C3A O1A . . . . 92.0(6) ?
    C1A C2A C3A O1A . . . . -29.2(7) ?
    C10A C2A C3A C4A . . . . -85.8(6) ?
    C1A C2A C3A C4A . . . . 153.0(4) ?
    O1A C3A C4A C5A . . . . 7.5(8) ?
    C2A C3A C4A C5A . . . . -174.6(5) ?
    O1A C3A C4A C9A . . . . -173.9(5) ?
    C2A C3A C4A C9A . . . . 3.9(8) ?
    C9A C4A C5A C6A . . . . 2.9(9) ?
    C3A C4A C5A C6A . . . . -178.4(6) ?
    C4A C5A C6A C7A . . . . -2.3(10) ?
    C5A C6A C7A C8A . . . . 1.8(10) ?
    C6A C7A C8A C9A . . . . -2.1(10) ?
    C7A C8A C9A C4A . . . . 2.8(9) ?
    C5A C4A C9A C8A . . . . -3.2(9) ?
    C3A C4A C9A C8A . . . . 178.3(5) ?
    C11A O3A C10A O2A . . . . 4.1(8) ?
    C11A O3A C10A C2A . . . . -176.0(5) ?
    C3A C2A C10A O2A . . . . -71.6(6) ?
    C1A C2A C10A O2A . . . . 49.5(7) ?
    C3A C2A C10A O3A . . . . 108.4(5) ?
    C1A C2A C10A O3A . . . . -130.5(4) ?
    C10A O3A C11A C12A . . . . -132.7(7) ?
    O4A N1A C13A C1A . . . . -34.8(7) ?
    O5A N1A C13A C1A . . . . 148.1(5) ?
    C14A C1A C13A N1A . . . . -62.7(6) ?
    C2A C1A C13A N1A . . . . 173.0(4) ?
    C13A C1A C14A C15A . . . . 97.8(5) ?
    C2A C1A C14A C15A . . . . -141.2(5) ?
    C13A C1A C14A C19A . . . . -81.7(6) ?
    C2A C1A C14A C19A . . . . 39.4(6) ?
    C19A C14A C15A C16A . . . . 0.4(7) ?
    C1A C14A C15A C16A . . . . -179.0(5) ?
    C14A C15A C16A C17A . . . . -0.6(8) ?
    C15A C16A C17A C18A . . . . 0.5(8) ?
    C15A C16A C17A Br1A . . . . 177.5(4) ?
    C16A C17A C18A C19A . . . . -0.2(8) ?
    Br1A C17A C18A C19A . . . . -177.2(4) ?
    C17A C18A C19A C14A . . . . 0.0(8) ?
    C15A C14A C19A C18A . . . . -0.2(7) ?
    C1A C14A C19A C18A . . . . 179.3(5) ?
    C14B C1B C2B C10B . . . . 41.7(5) ?
    C13B C1B C2B C10B . . . . 165.5(4) ?
    C14B C1B C2B C3B . . . . 164.0(4) ?
    C13B C1B C2B C3B . . . . -72.2(5) ?
    C10B C2B C3B O1B . . . . 121.8(5) ?
    C1B C2B C3B O1B . . . . 0.6(7) ?
    C10B C2B C3B C4B . . . . -57.3(6) ?
    C1B C2B C3B C4B . . . . -178.5(4) ?
    O1B C3B C4B C5B . . . . -7.0(7) ?
    C2B C3B C4B C5B . . . . 172.1(5) ?
    O1B C3B C4B C9B . . . . 173.3(5) ?
    C2B C3B C4B C9B . . . . -7.6(7) ?
    C9B C4B C5B C6B . . . . 0.6(8) ?
    C3B C4B C5B C6B . . . . -179.1(5) ?
    C4B C5B C6B C7B . . . . -0.9(9) ?
    C5B C6B C7B C8B . . . . 1.3(9) ?
    C6B C7B C8B C9B . . . . -1.5(9) ?
    C7B C8B C9B C4B . . . . 1.3(9) ?
    C5B C4B C9B C8B . . . . -0.9(8) ?
    C3B C4B C9B C8B . . . . 178.9(5) ?
    C11B O3B C10B O2B . . . . -2.7(8) ?
    C11B O3B C10B C2B . . . . 177.7(5) ?
    C3B C2B C10B O2B . . . . 125.2(6) ?
    C1B C2B C10B O2B . . . . -111.3(6) ?
    C3B C2B C10B O3B . . . . -55.2(6) ?
    C1B C2B C10B O3B . . . . 68.3(5) ?
    C10B O3B C11B C12B . . . . 93.6(7) ?
    O5B N1B C13B C1B . . . . 141.9(6) ?
    O4B N1B C13B C1B . . . . -37.6(7) ?
    C14B C1B C13B N1B . . . . -56.3(5) ?
    C2B C1B C13B N1B . . . . 178.8(4) ?
    C13B C1B C14B C15B . . . . 122.3(5) ?
    C2B C1B C14B C15B . . . . -114.9(5) ?
    C13B C1B C14B C19B . . . . -54.4(6) ?
    C2B C1B C14B C19B . . . . 68.4(6) ?
    C19B C14B C15B C16B . . . . 1.1(8) ?
    C1B C14B C15B C16B . . . . -175.7(5) ?
    C14B C15B C16B C17B . . . . -0.1(9) ?
    C15B C16B C17B C18B . . . . -1.1(9) ?
    C15B C16B C17B Br1B . . . . 177.4(4) ?
    C16B C17B C18B C19B . . . . 1.3(8) ?
    Br1B C17B C18B C19B . . . . -177.2(4) ?
    C15B C14B C19B C18B . . . . -0.9(8) ?
    C1B C14B C19B C18B . . . . 175.8(5) ?
    C17B C18B C19B C14B . . . . -0.3(8) ?
_iucr_refine_instructions_details
;
TITL crc1121 in P 21
CELL  0.71073   5.7558  21.6262  15.1337   90.000   93.720   90.000
ZERR     4.00   0.0003   0.0009   0.0007    0.000    0.001    0.000
LATT  -1
SYMM  - X, 1/2 + Y, - Z
SFAC  C    H    N    O    BR
UNIT  76   72   4    20   4
MERG   2
OMIT    -3.00  52.00
OMIT     1  -4   3
DFIX  1.535  0.003  C11A C12A  C11B C12B
ISOR  0.001  C11A  C12A  C12B  C11B
FMAP   2
PLAN    2
SIZE     0.27   0.30   0.48
ACTA
BOND   $H
CONF
L.S.   10
TEMP    23.00
WGHT    0.051200    0.312320
FVAR       0.37899
BR1A  5    1.294413    0.564176    0.174012    11.00000    0.06844    0.10679 =
         0.10064   -0.05504    0.00950    0.00894
O1A   4    0.455249    0.816103    0.479435    11.00000    0.05847    0.05143 =
         0.09462   -0.01063    0.02944   -0.01205
O2A   4    0.604048    0.796396    0.271347    11.00000    0.07718    0.07980 =
         0.06108    0.01046   -0.01630   -0.01171
O3A   4    0.933958    0.851235    0.284200    11.00000    0.07795    0.06939 =
         0.05243    0.01964    0.01291   -0.00936
O4A   4    0.686665    0.632356    0.535964    11.00000    0.11008    0.06746 =
         0.06229    0.00690    0.01581   -0.02634
O5A   4    1.006452    0.639470    0.614711    11.00000    0.14352    0.06297 =
         0.09561    0.02001   -0.03146    0.01964
N1A   3    0.859504    0.660132    0.560733    11.00000    0.09470    0.04271 =
         0.05055   -0.00066    0.00517   -0.00610
C1A   1    0.797457    0.733905    0.432630    11.00000    0.05181    0.03274 =
         0.04235   -0.00048   -0.00016   -0.00353
AFIX  13
H1A   2    0.632123    0.722711    0.428785    11.00000   -1.20000
AFIX   0
C2A   1    0.816805    0.803552    0.412663    11.00000    0.04090    0.03651 =
         0.04331   -0.00037    0.00212   -0.00026
AFIX  13
H2A   2    0.974022    0.817864    0.431197    11.00000   -1.20000
AFIX   0
C3A   1    0.638410    0.840481    0.462450    11.00000    0.05277    0.03812 =
         0.05243   -0.00391    0.00698   -0.00276
C4A   1    0.686364    0.906531    0.486881    11.00000    0.05734    0.03602 =
         0.04529   -0.00198   -0.00650    0.00308
C5A   1    0.530709    0.936076    0.537886    11.00000    0.06253    0.05183 =
         0.08056   -0.00402    0.01658    0.00750
AFIX  43
H5A   2    0.403468    0.914517    0.556997    11.00000   -1.20000
AFIX   0
C6A   1    0.561989    0.997487    0.560910    11.00000    0.08829    0.05427 =
         0.09377   -0.02224    0.01869    0.00323
AFIX  43
H6A   2    0.453807    1.017763    0.593611    11.00000   -1.20000
AFIX   0
C7A   1    0.755661    1.028302    0.534770    11.00000    0.08489    0.04223 =
         0.08439   -0.00837   -0.00615   -0.00288
AFIX  43
H7A   2    0.780089    1.069299    0.551445    11.00000   -1.20000
AFIX   0
C8A   1    0.911732    0.999438    0.484807    11.00000    0.07345    0.04205 =
         0.08525   -0.00062    0.00834   -0.01488
AFIX  43
H8A   2    1.038681    1.021352    0.466159    11.00000   -1.20000
AFIX   0
C9A   1    0.883782    0.938442    0.461697    11.00000    0.05496    0.04143 =
         0.07391   -0.00602    0.00364   -0.00537
AFIX  43
H9A   2    0.994296    0.918480    0.429734    11.00000   -1.20000
AFIX   0
C10A  1    0.769099    0.816004    0.314805    11.00000    0.05350    0.03618 =
         0.05217    0.00446    0.00590    0.00138
C11A  1    0.904095    0.870096    0.194310    11.00000    0.10103    0.10183 =
         0.10011    0.00179    0.00686   -0.00044
AFIX  23
H11A  2    0.861888    0.913511    0.191629    11.00000   -1.20000
H11B  2    0.778220    0.846635    0.164710    11.00000   -1.20000
AFIX   0
C12A  1    1.126750    0.860130    0.146599    11.00000    0.15948    0.16099 =
         0.15872    0.00066    0.01079    0.00033
AFIX  33
H12A  2    1.101639    0.872768    0.085921    11.00000   -1.50000
H12B  2    1.168231    0.817139    0.148984    11.00000   -1.50000
H12C  2    1.250402    0.884216    0.174887    11.00000   -1.50000
AFIX   0
C13A  1    0.892913    0.724248    0.527759    11.00000    0.07459    0.03566 =
         0.04925   -0.00430    0.00143   -0.00647
AFIX  23
H13A  2    1.057923    0.733796    0.531882    11.00000   -1.20000
H13B  2    0.816686    0.752942    0.565752    11.00000   -1.20000
AFIX   0
C14A  1    0.920766    0.693712    0.367475    11.00000    0.04472    0.03937 =
         0.04332   -0.00178   -0.00518    0.00592
C15A  1    0.822354    0.638366    0.338297    11.00000    0.04229    0.03999 =
         0.05560   -0.00798    0.00179   -0.00531
AFIX  43
H15A  2    0.679572    0.626683    0.358461    11.00000   -1.20000
AFIX   0
C16A  1    0.928800    0.599841    0.280243    11.00000    0.05186    0.05194 =
         0.07124   -0.01885   -0.00487   -0.00042
AFIX  43
H16A  2    0.858942    0.562746    0.262291    11.00000   -1.20000
AFIX   0
C17A  1    1.140782    0.617016    0.249003    11.00000    0.04932    0.05634 =
         0.05036   -0.00512   -0.00480    0.00934
C18A  1    1.240686    0.672550    0.277812    11.00000    0.04437    0.06162 =
         0.06612   -0.00824    0.00016   -0.00071
AFIX  43
H18A  2    1.382993    0.684388    0.257383    11.00000   -1.20000
AFIX   0
C19A  1    1.132956    0.710659    0.336289    11.00000    0.04372    0.04631 =
         0.05610   -0.00615    0.00882   -0.00272
AFIX  43
H19A  2    1.202962    0.747645    0.354661    11.00000   -1.20000
AFIX   0
BR1B  5    0.636657    0.419118    1.113812    11.00000    0.12173    0.09912 =
         0.07711    0.03633    0.01173    0.02861
O1B   4    0.508523    0.707215    0.695655    11.00000    0.06524    0.05446 =
         0.06461    0.00535    0.02152    0.00249
O2B   4    0.184282    0.669873    0.955485    11.00000    0.08062    0.10016 =
         0.07192    0.00179    0.03528    0.00280
O3B   4    0.525438    0.710685    0.921981    11.00000    0.08730    0.08037 =
         0.04437   -0.01541    0.00174   -0.01863
O4B   4    0.858855    0.533163    0.733621    11.00000    0.06739    0.10858 =
         0.09579    0.00635    0.02026    0.02204
O5B   4    0.601025    0.471263    0.677728    11.00000    0.16049    0.10312 =
         0.16658   -0.07750   -0.06184    0.05029
N1B   3    0.659355    0.520081    0.708455    11.00000    0.09395    0.06998 =
         0.05182   -0.00006   -0.00154    0.02480
C1B   1    0.516940    0.604176    0.803248    11.00000    0.04544    0.04870 =
         0.04826   -0.00257    0.00405   -0.00397
AFIX  13
H1B   2    0.666634    0.625472    0.800662    11.00000   -1.20000
AFIX   0
C2B   1    0.322812    0.654568    0.809686    11.00000    0.04618    0.04527 =
         0.04397    0.00180    0.00694   -0.00490
AFIX  13
H2B   2    0.170930    0.635088    0.796158    11.00000   -1.20000
AFIX   0
C3B   1    0.350269    0.707883    0.744764    11.00000    0.04611    0.04386 =
         0.05101    0.00092    0.00752   -0.00303
C4B   1    0.184342    0.760575    0.743445    11.00000    0.04937    0.05039 =
         0.04955   -0.00505    0.00270   -0.00241
C5B   1    0.228569    0.812112    0.692052    11.00000    0.05989    0.05778 =
         0.04883    0.00946    0.00723    0.00660
AFIX  43
H5B   2    0.358903    0.812773    0.658818    11.00000   -1.20000
AFIX   0
C6B   1    0.079969    0.862212    0.690188    11.00000    0.07587    0.06570 =
         0.05912    0.00444   -0.00814    0.00133
AFIX  43
H6B   2    0.112192    0.896657    0.656286    11.00000   -1.20000
AFIX   0
C7B   1   -0.115884    0.861748    0.738079    11.00000    0.05891    0.05157 =
         0.07259    0.00011    0.00327    0.00646
AFIX  43
H7B   2   -0.217131    0.895307    0.735626    11.00000   -1.20000
AFIX   0
C8B   1   -0.160037    0.811178    0.789503    11.00000    0.05757    0.06051 =
         0.08311   -0.00247    0.01234   -0.00190
AFIX  43
H8B   2   -0.289866    0.811043    0.823020    11.00000   -1.20000
AFIX   0
C9B   1   -0.013840    0.760799    0.791792    11.00000    0.05075    0.05576 =
         0.06471    0.00240    0.00673   -0.00136
AFIX  43
H9B   2   -0.047485    0.726569    0.825901    11.00000   -1.20000
AFIX   0
C10B  1    0.331244    0.678679    0.904070    11.00000    0.06023    0.05459 =
         0.05233    0.00473    0.00939    0.00363
C11B  1    0.556691    0.739416    1.009995    11.00000    0.10530    0.10502 =
         0.10380   -0.00091    0.00650   -0.00093
AFIX  23
H11C  2    0.405628    0.747884    1.032243    11.00000   -1.20000
H11D  2    0.638485    0.778388    1.005460    11.00000   -1.20000
AFIX   0
C12B  1    0.695062    0.696753    1.074390    11.00000    0.13305    0.13270 =
         0.13179   -0.00074    0.00870   -0.00007
AFIX  33
H12D  2    0.712381    0.715971    1.131620    11.00000   -1.50000
H12E  2    0.845989    0.689242    1.053061    11.00000   -1.50000
H12F  2    0.613756    0.658242    1.078947    11.00000   -1.50000
AFIX   0
C13B  1    0.471866    0.567820    0.716905    11.00000    0.06065    0.05909 =
         0.04960   -0.00393    0.00295    0.00894
AFIX  23
H13C  2    0.321289    0.547652    0.716598    11.00000   -1.20000
H13D  2    0.469710    0.595925    0.666906    11.00000   -1.20000
AFIX   0
C14B  1    0.534200    0.561228    0.882065    11.00000    0.03929    0.05037 =
         0.04730    0.00136   -0.00187   -0.00151
C15B  1    0.733841    0.561195    0.938021    11.00000    0.04800    0.06963 =
         0.05873    0.00515   -0.00159   -0.01060
AFIX  43
H15B  2    0.851097    0.589601    0.928743    11.00000   -1.20000
AFIX   0
C16B  1    0.763006    0.519483    1.008029    11.00000    0.05264    0.08548 =
         0.05407    0.01133   -0.01252    0.01009
AFIX  43
H16B  2    0.898444    0.520000    1.045041    11.00000   -1.20000
AFIX   0
C17B  1    0.592798    0.478347    1.021573    11.00000    0.06713    0.06439 =
         0.05237   -0.00851    0.00713    0.01501
C18B  1    0.387313    0.477194    0.968427    11.00000    0.06703    0.04993 =
         0.05888    0.00367    0.00857   -0.01058
AFIX  43
H18B  2    0.269897    0.449160    0.979155    11.00000   -1.20000
AFIX   0
C19B  1    0.361248    0.518990    0.898726    11.00000    0.05138    0.06145 =
         0.05000    0.00624   -0.00477   -0.00381
AFIX  43
H19B  2    0.224567    0.518610    0.862412    11.00000   -1.20000
HKLF    4
REM  crc1121 in P 21
REM R1 =  0.0457 for   4316 Fo > 4sig(Fo)  and  0.1030 for all   7326 data
REM    469 parameters refined using     27 restraints
END
WGHT      0.0507      0.0000
REM Highest difference peak  0.423,  deepest hole -0.539,  1-sigma level  0.066
Q1    1   1.0880  0.8235  0.1424  11.00000  0.05    0.42
Q2    1   1.1115  0.8910  0.1624  11.00000  0.05    0.40
;
