# Supplementary material for: Ethyl (2R,3S)-2-benzoyl-3-(4-bromo­phen­yl)-4-nitro­butano­ate
Source: Acta Crystallogr Sect E Struct Rep Online. 2012 Jan 21;68(Pt 2):o499. doi: 10.1107/S1600536812002073 (PMC3275244; doi:10.1107/S1600536812002073)
Supplement: Supplementary file 2 [file e-68-0o499-Isup2.hkl]

#
# h,k,l, Fc-squared, Fo-squared, sigma(Fo-squared) and status flag
#
data_I
_shelx_title ' crc1121 in P 21'
_shelx_refln_list_code          4
_shelx_F_calc_maximum      147.94
_exptl_crystal_F_000       856.00
_reflns_d_resolution_high  0.8107
 
loop_
 _symmetry_equiv_pos_as_xyz
 'x, y, z'
 '-x, y+1/2, -z'
 
_cell_length_a     5.7558
_cell_length_b    21.6262
_cell_length_c    15.1337
_cell_angle_alpha  90.000
_cell_angle_beta   93.720
_cell_angle_gamma  90.000
 
_shelx_F_squared_multiplier     1.000
 
loop_
 _refln_index_h
 _refln_index_k
 _refln_index_l
 _refln_F_squared_calc
 _refln_F_squared_meas
 _refln_F_squared_sigma
 _refln_observed_status
   0 -26   0       19.79       -0.21     27.85 o
   1 -26   0       13.07       13.04     24.02 o
   1 -25   0        8.30       -8.24     17.78 o
   2 -25   0       21.96      -26.72     22.94 o
   0 -24   0       99.19       69.34     35.37 o
   1 -24   0        3.30       15.23     16.00 o
   2 -24   0        2.46        5.98     28.16 o
   3 -24   0        6.84        4.57     22.08 o
   1 -23   0       87.34       76.13     25.86 o
   2 -23   0       39.29       23.55     18.93 o
   3 -23   0        4.31      -40.73     41.74 o
   0 -22   0       22.09       -6.47     37.11 o
   1 -22   0      133.66      121.12     29.78 o
   2 -22   0        2.43        4.93     21.49 o
   3 -22   0       48.95        5.09     25.37 o
   4 -22   0        0.11       -0.91     12.53 o
   1 -21   0       21.98       21.50     16.40 o
   2 -21   0       30.65       32.37     18.16 o
   3 -21   0       59.31       19.64     34.81 o
   4 -21   0       15.78        0.49     20.96 o
   0 -20   0      733.76      702.35     72.41 o
   1 -20   0       92.61      111.31     23.05 o
   2 -20   0      100.23       70.27     33.45 o
   3 -20   0       18.05       10.47     18.53 o
   4 -20   0        5.20       -2.09     12.32 o
   1 -19   0      449.39      473.39     36.85 o
   2 -19   0       93.48       93.92     19.16 o
   3 -19   0       35.72        7.91     13.99 o
   4 -19   0       17.30        1.95     12.25 o
   0 -18   0      273.20      295.06     65.17 o
   1 -18   0       19.43       25.10     14.51 o
   2 -18   0      131.08      113.29     20.21 o
   3 -18   0       90.68       88.73     24.82 o
   4 -18   0       32.88        0.00     20.05 o
   1 -17   0      174.43      151.07     19.68 o
   2 -17   0      157.37      188.96     22.34 o
   3 -17   0       19.64       25.42     20.23 o
   4 -17   0       31.19        0.77     11.56 o
   5 -17   0        4.10       -0.63     10.44 o
   0 -16   0      392.38      405.76     42.05 o
   1 -16   0       15.10       15.44     11.20 o
   2 -16   0      119.23      128.22     22.00 o
   3 -16   0       24.90       21.35     10.98 o
   4 -16   0      165.29      180.74     21.23 o
   5 -16   0       22.41       49.99     19.98 o
   1 -15   0      214.55      227.52     23.15 o
   2 -15   0      182.01      219.27     30.81 o
   3 -15   0      151.45      199.61     38.78 o
   4 -15   0       24.96       -1.46     10.51 o
   5 -15   0       16.00       20.47     17.75 o
   0 -14   0     1781.89     1772.23    152.40 o
   1 -14   0      634.48      649.06     49.16 o
   2 -14   0       35.21       34.08     17.03 o
   3 -14   0      797.46      787.25     38.04 o
   4 -14   0       44.55       60.78     21.51 o
   5 -14   0      125.13      120.10     25.34 o
   1 -13   0      135.32      147.54     16.60 o
   2 -13   0       13.06       19.76      9.08 o
   3 -13   0      273.93      308.62     19.83 o
   4 -13   0      347.87      380.41     42.82 o
   5 -13   0       74.00       58.67     44.73 o
   0 -12   0     1355.89     1416.74     73.52 o
   1 -12   0     1168.00     1135.32     49.88 o
   2 -12   0      436.48      461.72     24.73 o
   3 -12   0      385.86      347.13     19.75 o
   4 -12   0       96.27       71.00     18.93 o
   5 -12   0       28.80       35.32     14.83 o
   6 -12   0        1.18        9.11     10.31 o
   1 -11   0     1812.73     1766.97     68.28 o
   2 -11   0     1130.28     1063.11     41.36 o
   3 -11   0      374.92      428.98     19.99 o
   4 -11   0      293.06      283.10     24.96 o
   5 -11   0        7.00       13.30     20.05 o
   6 -11   0        7.85        4.50     11.49 o
   0 -10   0     2016.63     2145.33    102.34 o
   1 -10   0     1773.23     1644.59     63.09 o
   2 -10   0      542.57      563.40     26.42 o
   3 -10   0      118.38      120.15     11.17 o
   4 -10   0      180.71      195.13     17.40 o
   5 -10   0       67.12       73.27     22.27 o
   6 -10   0       14.59       -3.87      9.76 o
   1  -9   0     3976.37     4111.50    149.00 o
   2  -9   0     1067.15      983.29     30.05 o
   3  -9   0      351.90      335.74     30.98 o
   4  -9   0      170.72      171.40     15.37 o
   5  -9   0       80.41       55.09     17.76 o
   6  -9   0        2.91        1.25     10.01 o
   0  -8   0     5944.26     6012.70    349.99 o
   1  -8   0     4598.22     4648.02    191.55 o
   2  -8   0     4367.25     4377.67    132.80 o
   3  -8   0      636.81      614.48     40.03 o
   4  -8   0      209.31      196.89     16.64 o
   5  -8   0      281.45      280.72     20.75 o
   6  -8   0       14.14       15.46     11.10 o
   1  -7   0      203.16      202.08      8.85 o
   2  -7   0      410.24      441.01     18.65 o
   3  -7   0     1347.95     1504.79     51.50 o
   4  -7   0      162.74      177.13     18.72 o
   5  -7   0       99.92      101.97     14.18 o
   6  -7   0       56.78       55.28     11.21 o
   0  -6   0     5310.25     4477.81    180.67 o
   1  -6   0     2141.54     1961.64     47.81 o
   3  -6   0      544.76      518.34     22.46 o
   4  -6   0       83.57       96.81     18.76 o
   5  -6   0      569.91      575.58     36.83 o
   6  -6   0       31.54       36.55     12.78 o
   1  -5   0     3794.72     3632.06     94.24 o
   2  -5   0     2435.30     2291.78     61.30 o
   3  -5   0      375.69      345.99     16.05 o
   4  -5   0      538.63      522.00     24.14 o
   5  -5   0      131.30      142.82     19.35 o
   6  -5   0       87.21       95.88     17.81 o
   0  -4   0      115.41       98.17      6.47 o
   1  -4   0     2978.58     2861.93     68.90 o
   2  -4   0     1444.88     1355.11     37.30 o
   3  -4   0      182.77      202.18     12.25 o
   4  -4   0      856.03      934.17     44.28 o
   5  -4   0      132.00      140.61     17.25 o
   6  -4   0       10.93        7.59      9.93 o
   7  -4   0       20.01        8.19     12.40 o
   1  -3   0     4938.25     4935.54    139.47 o
   2  -3   0     5414.37     4858.61    179.24 o
   3  -3   0       11.02       15.79     12.18 o
   4  -3   0      233.00      249.06     20.33 o
   5  -3   0      133.90      128.10     14.45 o
   6  -3   0       31.68       30.65     10.80 o
   7  -3   0        0.98       -0.14     12.13 o
   1  -2   0     4647.39     4237.49    108.77 o
   2  -2   0     2229.15     2326.38     81.13 o
   3  -2   0     2069.07     2202.44     68.99 o
   4  -2   0      720.31      722.10     36.14 o
   5  -2   0      540.27      567.02     24.59 o
   6  -2   0       53.25       35.21     10.47 o
   7  -2   0       25.45       22.82     12.07 o
   2  -1   0     2279.59     2033.42     54.89 o
   3  -1   0     1313.98     1291.25     42.17 o
   4  -1   0      437.93      405.94     21.51 o
   5  -1   0       50.08       54.83     11.19 o
   6  -1   0       72.64       51.26     11.87 o
   7  -1   0        0.96       11.26     10.24 o
   1   0   0     4653.25     4406.61    180.22 o
   2   0   0     2029.63     1688.98     56.82 o
   3   0   0      159.89      143.65     11.57 o
   4   0   0      185.93      217.36     13.55 o
   5   0   0      302.58      329.98     20.19 o
   6   0   0       40.75       28.03     11.40 o
   7   0   0        1.10        0.40     10.93 o
   1   1   0      408.44      393.20      7.08 o
   2   1   0     2227.50     1987.03     44.51 o
   3   1   0     1598.84     1560.55     42.49 o
   4   1   0      402.44      393.60     18.36 o
   5   1   0       28.25       29.77     11.42 o
   6   1   0       77.47       75.63     12.11 o
   7   1   0        0.65       20.10     12.72 o
   1   2   0     5101.05     4675.53    115.43 o
   2   2   0     2430.96     2488.38     59.65 o
   3   2   0     2004.33     2004.63     57.47 o
   4   2   0      755.78      795.04     29.22 o
   5   2   0      535.58      567.12     25.19 o
   6   2   0       56.96       32.76     14.86 o
   7   2   0       20.88       15.84     11.32 o
   1   3   0     6015.03     5974.54    163.17 o
   2   3   0     5458.56     4840.91    147.45 o
   3   3   0       27.67       40.36      5.77 o
   4   3   0      230.93      233.26     16.63 o
   5   3   0      152.60      163.56     15.58 o
   6   3   0       18.85       12.35     10.87 o
   7   3   0        0.52       -7.62      9.30 o
   0   4   0      113.68       68.93     10.86 o
   1   4   0     3376.99     3299.40     76.70 o
   2   4   0     1475.42     1291.04     30.85 o
   3   4   0      224.03      247.13     11.37 o
   4   4   0      869.49      889.25     36.88 o
   5   4   0      212.02      241.62     18.84 o
   6   4   0       11.27       12.94     11.88 o
   7   4   0       20.55       18.13     28.16 o
   1   5   0     3322.58     3192.54     87.25 o
   2   5   0     2373.17     2208.69     56.16 o
   3   5   0      374.28      341.35     14.38 o
   4   5   0      511.58      440.58     26.48 o
   5   5   0      142.13      154.51     14.67 o
   6   5   0      114.64      120.04     13.64 o
   0   6   0     3366.99     2759.12    130.54 o
   1   6   0     2345.32     2128.69     50.38 o
   2   6   0      159.10      162.57     10.24 o
   3   6   0      554.97      484.63     19.10 o
   4   6   0      124.52      122.42     18.48 o
   5   6   0      545.54      573.59     26.73 o
   6   6   0       32.91       27.57     19.51 o
   1   7   0      185.07      181.04     12.22 o
   2   7   0      498.32      538.21     16.30 o
   3   7   0     1346.78     1447.56     47.15 o
   4   7   0      129.56      164.62     14.05 o
   5   7   0       68.60       37.73     14.40 o
   6   7   0       56.74       95.54     21.25 o
   0   8   0     6343.48     6487.52    374.98 o
   1   8   0     5100.94     5072.62    165.98 o
   2   8   0     3715.55     3746.47    121.76 o
   3   8   0      435.80      436.00     20.01 o
   4   8   0      165.49      147.08     18.80 o
   5   8   0      309.20      295.77     29.80 o
   6   8   0       10.55       11.51     14.62 o
   1   9   0     3674.88     3803.93    133.66 o
   2   9   0     1055.74      967.92     30.03 o
   3   9   0      366.64      338.59     16.46 o
   4   9   0      169.41      208.80     16.79 o
   5   9   0       81.66       80.50     10.95 o
   6   9   0        3.71        5.68     14.76 o
   0  10   0     1877.43     2102.67     74.56 o
   1  10   0     1632.13     1500.91     45.17 o
   2  10   0      458.00      457.66     26.95 o
   3  10   0      141.23      155.32     19.08 o
   4  10   0      168.98      184.12     14.83 o
   5  10   0       73.08       98.49     21.91 o
   6  10   0       14.32        5.72     11.49 o
   1  11   0     2320.53     2323.50     67.35 o
   2  11   0     1129.41     1101.27     37.15 o
   3  11   0      403.71      416.09     25.43 o
   4  11   0      248.12      213.32     21.45 o
   5  11   0        9.40       -2.55     15.53 o
   6  11   0        4.34        9.47     14.88 o
   0  12   0     1122.78     1286.03     52.75 o
   1  12   0      993.03      953.29     34.85 o
   2  12   0      470.35      499.13     22.44 o
   3  12   0      444.00      408.32     23.86 o
   4  12   0      128.86      119.63     13.03 o
   5  12   0       15.47       11.75     11.67 o
   6  12   0        0.42       -3.87     18.00 o
   1  13   0       73.01       82.00     12.18 o
   2  13   0        2.06        3.38      9.43 o
   3  13   0      195.51      222.22     23.12 o
   4  13   0      385.48      407.56     32.98 o
   5  13   0       83.98       92.49     24.80 o
   6  13   0       32.74       47.34     29.22 o
   0  14   0     2029.95     2008.51     84.18 o
   1  14   0      568.15      592.30     35.19 o
   2  14   0       42.94       70.03     11.87 o
   3  14   0      700.87      681.13     33.63 o
   4  14   0       49.36       42.12     12.37 o
   5  14   0      126.35       69.21     37.86 o
   6  14   0        8.05       -9.27     26.90 o
   1  15   0      182.02      217.89     22.00 o
   2  15   0      259.60      282.34     24.53 o
   3  15   0      102.35      105.82     22.31 o
   4  15   0       28.12       20.15     13.14 o
   5  15   0       10.95        3.61     21.04 o
   0  16   0      420.25      402.99     31.12 o
   1  16   0        5.33        6.48      8.84 o
   2  16   0      108.62      128.53     16.87 o
   3  16   0       17.30        4.54     10.97 o
   4  16   0      162.55      188.65     19.53 o
   5  16   0       20.45        9.35     16.04 o
   1  17   0      155.23      137.62     15.54 o
   2  17   0      203.44      255.29     22.41 o
   3  17   0       21.12       37.19     13.31 o
   4  17   0       32.68       20.51     15.09 o
   5  17   0        6.47        7.11     36.45 o
   0  18   0      319.18      280.93     51.26 o
   1  18   0       11.41       30.37     13.07 o
   2  18   0      153.85      180.74     20.62 o
   3  18   0       86.36      109.22     18.61 o
   4  18   0       29.96       15.90     15.40 o
   5  18   0       44.59       19.03     25.02 o
   1  19   0      437.09      475.62     29.85 o
   2  19   0       82.88       98.72     15.40 o
   3  19   0       48.30       66.20     23.76 o
   4  19   0       17.35       12.46     11.48 o
   0  20   0      671.14      758.58     58.66 o
   1  20   0       97.00      145.64     18.82 o
   2  20   0      114.00      100.52     17.01 o
   3  20   0       34.17       10.15     12.40 o
   4  20   0        7.97       -0.54     21.91 o
   1  21   0       22.75       14.56     15.89 o
   2  21   0       32.74       30.48     16.86 o
   3  21   0       58.79       80.48     13.60 o
   4  21   0       14.06        2.93      9.08 o
   0  22   0       44.28       12.69     31.82 o
   1  22   0      150.61      148.93     30.29 o
   2  22   0        7.67       11.51     12.17 o
   3  22   0       46.02       47.56     14.22 o
   4  22   0        0.55        0.16     11.20 o
   1  23   0      108.00      108.49     20.27 o
   2  23   0       26.72       33.60     14.44 o
   3  23   0        3.47       -7.57     11.56 o
   0  24   0      102.25      102.85     30.96 o
   1  24   0        3.09      -10.71     13.92 o
   2  24   0        3.53        7.65     15.07 o
   3  24   0        6.05      -10.54     13.98 o
   1  25   0        5.04       -0.24     26.98 o
   2  25   0       29.21       13.47     15.25 o
   0  26   0       14.38       33.12     62.69 o
   1  26   0       10.05        0.40     15.14 o
  -1 -26   1       10.52       13.94     20.56 o
   0 -26   1       17.23       15.00     39.65 o
   1 -26   1       14.01       48.24     22.11 o
  -2 -25   1       11.96       28.66     58.59 o
  -1 -25   1        1.31      -21.57     29.03 o
   0 -25   1        5.15       24.47     21.69 o
   1 -25   1       17.42       24.35     28.44 o
   2 -25   1       52.38       47.11     24.33 o
  -3 -24   1        5.40       -7.83     34.57 o
  -2 -24   1       60.47       81.33     21.39 o
  -1 -24   1        7.81       21.35     20.30 o
   0 -24   1        5.70       -9.58     18.24 o
   1 -24   1        8.65        8.28     37.60 o
   2 -24   1       31.29        7.81     30.46 o
   3 -24   1        5.51       10.44     19.49 o
  -3 -23   1        2.56       -0.16     14.71 o
  -2 -23   1       27.62       30.02     18.31 o
  -1 -23   1       24.85        8.41     24.32 o
   0 -23   1        8.31       16.96     19.87 o
   1 -23   1       33.68       28.26     22.49 o
   2 -23   1       23.01        7.24     20.46 o
   3 -23   1        5.79       -0.42     20.68 o
  -3 -22   1       10.85       27.64     15.11 o
  -2 -22   1       16.87        2.14     22.26 o
  -1 -22   1       48.48       31.90     18.42 o
   0 -22   1      177.79      214.64     31.07 o
   1 -22   1       33.75       26.01     24.11 o
   2 -22   1       13.14      -14.07     26.27 o
   3 -22   1       27.55        3.34     16.71 o
  -4 -21   1       12.19       32.37     12.95 o
  -3 -21   1       16.60      -10.70     11.94 o
  -2 -21   1       28.99       34.65     15.70 o
  -1 -21   1       58.55       54.80     21.32 o
   0 -21   1       63.34       94.35     21.28 o
   1 -21   1       12.51       15.88     17.16 o
   2 -21   1       24.08       11.83     16.59 o
   3 -21   1       60.60        1.53     16.01 o
   4 -21   1       22.63        0.35     25.62 o
  -4 -20   1        7.97       -0.42     10.58 o
  -3 -20   1       45.41       34.55     15.05 o
  -2 -20   1       17.39        8.91     20.37 o
  -1 -20   1        4.15       21.90     17.75 o
   0 -20   1      279.88      297.21     31.80 o
   1 -20   1       76.08       68.50     21.32 o
   2 -20   1       43.71       37.64     23.43 o
   3 -20   1       13.41      -24.11     20.97 o
   4 -20   1       42.06        0.00     14.20 o
  -4 -19   1        4.63        1.04     17.13 o
  -3 -19   1       54.44       18.81     29.21 o
  -2 -19   1       79.86       76.39     16.63 o
  -1 -19   1       69.20       69.77     24.54 o
   0 -19   1      219.07      232.90     35.49 o
   1 -19   1       14.15       22.74     20.21 o
   2 -19   1       24.23       15.36     15.69 o
   3 -19   1       24.59       26.41     14.24 o
   4 -19   1        8.23       -0.35     13.02 o
  -4 -18   1      162.22      145.79     18.17 o
  -3 -18   1      154.27      180.79     19.27 o
  -2 -18   1       75.73       77.17     30.46 o
  -1 -18   1      488.37      512.90     36.05 o
   0 -18   1       50.11       57.71     26.62 o
   1 -18   1      267.35      254.49     26.72 o
   2 -18   1       64.90       55.22     17.61 o
   3 -18   1       26.66       31.84     20.18 o
   4 -18   1      109.84        2.23     23.95 o
   5 -18   1       13.53        0.28     13.58 o
  -4 -17   1       13.05       -0.49      8.98 o
  -3 -17   1       92.46      108.97     21.90 o
  -2 -17   1       12.37       11.36     18.84 o
  -1 -17   1      247.60      247.13     32.10 o
   0 -17   1      412.22      407.23     31.23 o
   1 -17   1      155.79      147.01     19.95 o
   2 -17   1      222.59      246.48     25.81 o
   3 -17   1       26.16       16.23     12.85 o
   4 -17   1       35.36        0.63     13.72 o
   5 -17   1       14.23       35.99     14.62 o
  -5 -16   1       18.59       -0.42     14.90 o
  -4 -16   1      157.84      138.83     27.15 o
  -3 -16   1       56.60       58.67     19.88 o
  -2 -16   1      894.27      900.81     45.58 o
  -1 -16   1      382.09      424.03     37.17 o
   0 -16   1      212.99      215.37     20.64 o
   1 -16   1       45.19       69.40     20.47 o
   2 -16   1       69.69       47.11     20.50 o
   3 -16   1      219.13      195.43     27.29 o
   4 -16   1       32.44       31.82     14.55 o
   5 -16   1       10.91        7.66     21.72 o
  -5 -15   1       84.72       60.27     30.77 o
  -4 -15   1      113.23       46.17     36.90 o
  -3 -15   1      481.35      460.32     25.85 o
  -2 -15   1      424.76      404.98     32.90 o
  -1 -15   1       22.14       26.19     12.31 o
   0 -15   1      619.47      681.54     36.11 o
   1 -15   1      563.00      513.34     37.67 o
   2 -15   1      842.00      858.88     50.27 o
   3 -15   1        6.77        4.04     22.14 o
   4 -15   1       13.44        5.36     11.77 o
   5 -15   1       42.72       90.23     26.87 o
  -6 -14   1       26.32       36.27     34.81 o
  -5 -14   1       41.18       38.17     13.51 o
  -4 -14   1       67.99       73.75     15.67 o
  -3 -14   1      228.96      230.75     16.32 o
  -2 -14   1      175.18      190.16     16.50 o
  -1 -14   1      242.76      277.63     23.07 o
   0 -14   1      633.34      628.51     36.03 o
   1 -14   1      380.35      429.95     38.08 o
   2 -14   1      265.64      245.66     29.56 o
   3 -14   1      304.16      298.75     29.45 o
   4 -14   1       42.20       24.65     22.77 o
   5 -14   1       26.50       46.86     14.48 o
  -6 -13   1       37.80       46.44     28.68 o
  -5 -13   1       23.08       16.47     13.06 o
  -4 -13   1       55.32       34.84     13.66 o
  -3 -13   1      657.17      695.08     28.80 o
  -2 -13   1     1287.72     1274.10     61.06 o
  -1 -13   1      310.42      313.63     28.16 o
   0 -13   1      877.95      859.48     38.57 o
   1 -13   1      679.31      658.06     38.66 o
   2 -13   1      279.48      297.34     21.22 o
   3 -13   1       66.20       71.29     15.87 o
   4 -13   1       41.84       53.61     23.04 o
   5 -13   1       16.71       24.72     13.30 o
   6 -13   1       10.42        4.46     23.74 o
  -6 -12   1       82.80      139.04     32.79 o
  -5 -12   1       30.51       20.87     14.84 o
  -4 -12   1      355.71      341.57     30.57 o
  -3 -12   1       43.45       36.53     10.40 o
  -2 -12   1       55.28       64.75     17.63 o
  -1 -12   1      511.35      445.20     21.29 o
   0 -12   1      449.53      372.72     27.58 o
   1 -12   1      886.32      879.51     40.54 o
   2 -12   1      283.31      287.03     20.11 o
   3 -12   1      226.80      243.47     24.58 o
   4 -12   1      356.91      384.59     47.83 o
   5 -12   1       38.13       31.68     14.62 o
   6 -12   1        0.20      -20.89     13.92 o
  -6 -11   1        7.54       11.43     21.48 o
  -5 -11   1       13.58       14.94     11.24 o
  -4 -11   1       27.17       24.34     13.18 o
  -3 -11   1      138.54      137.69     10.96 o
  -2 -11   1       30.93       41.47      7.34 o
  -1 -11   1     2586.28     2492.16     89.43 o
   0 -11   1      285.27      231.37     26.47 o
   1 -11   1     1625.40     1631.20     67.99 o
   2 -11   1     1085.38     1079.03     48.07 o
   3 -11   1       33.98       43.17     13.23 o
   4 -11   1      329.63      356.74     28.13 o
   5 -11   1      121.42      109.93     20.47 o
   6 -11   1       24.88       13.16     14.48 o
  -6 -10   1        8.23       14.85     11.90 o
  -5 -10   1        9.95       12.77      8.32 o
  -4 -10   1      595.36      581.80     27.07 o
  -3 -10   1      352.01      352.15     16.36 o
  -2 -10   1     2449.19     2623.40     79.05 o
  -1 -10   1     2259.76     2196.66     82.75 o
   0 -10   1     2335.36     2367.03     81.52 o
   1 -10   1     1223.89     1130.67     41.49 o
   2 -10   1      685.27      689.86     28.78 o
   3 -10   1      112.09       91.27     15.25 o
   4 -10   1        5.72       11.39      9.79 o
   5 -10   1      121.32      128.55     16.23 o
   6 -10   1        2.52        3.27     14.48 o
  -6  -9   1       27.66       40.48     12.91 o
  -5  -9   1       78.18       88.33     11.99 o
  -4  -9   1      176.35      189.45     13.29 o
  -3  -9   1      446.82      402.05     16.57 o
  -2  -9   1      342.70      327.46     14.56 o
  -1  -9   1     2612.92     2612.98     69.10 o
   0  -9   1      216.03      219.38     13.98 o
   1  -9   1     4114.95     4356.75    172.22 o
   2  -9   1     1346.89     1258.56     45.93 o
   3  -9   1      345.64      337.78     19.60 o
   4  -9   1      173.73      234.19     22.91 o
   5  -9   1       68.01       85.73     15.10 o
   6  -9   1        5.83       11.89     12.21 o
  -6  -8   1       20.63       19.96     13.31 o
  -5  -8   1      110.78      145.49     19.26 o
  -4  -8   1       89.38      109.37     14.77 o
  -3  -8   1       84.04       78.05      7.47 o
  -2  -8   1     1117.85     1068.38     28.99 o
  -1  -8   1      420.62      403.60     17.15 o
   0  -8   1     1792.83     1807.00     56.95 o
   1  -8   1      213.62      264.84     31.68 o
   2  -8   1     2592.56     2541.05     90.68 o
   3  -8   1     1984.50     1960.44     72.79 o
   4  -8   1      367.57      366.81     34.90 o
   5  -8   1      140.86      144.60     17.00 o
   6  -8   1       66.95       62.34     15.97 o
  -6  -7   1       10.97        7.35      8.66 o
  -5  -7   1      221.12      241.16     39.06 o
  -4  -7   1      201.11      223.77     14.49 o
  -3  -7   1     3061.82     3176.66    105.37 o
  -2  -7   1     4309.33     4302.19    137.49 o
  -1  -7   1     2479.90     2442.89     60.21 o
   0  -7   1     5487.69     5035.54    196.24 o
   1  -7   1      982.49      957.13     38.96 o
   2  -7   1      792.86      845.78     29.94 o
   3  -7   1     1299.97     1310.03     68.96 o
   4  -7   1      207.21      193.84     26.00 o
   5  -7   1        5.33        3.27     10.76 o
   6  -7   1       14.32        9.92     11.22 o
  -6  -6   1       47.11       58.74     14.73 o
  -5  -6   1       12.24       24.96     10.12 o
  -4  -6   1      353.52      308.30     28.51 o
  -3  -6   1      493.40      505.56     28.22 o
  -2  -6   1      349.97      344.25     10.08 o
  -1  -6   1     1413.70     1331.96     29.62 o
   0  -6   1     8372.11     8067.14    354.81 o
   1  -6   1     6611.92     6718.44    270.85 o
   2  -6   1       31.72       20.44      6.77 o
   3  -6   1     1620.04     1476.14     50.52 o
   4  -6   1      293.21      301.36     21.93 o
   5  -6   1       86.48       99.78     15.03 o
   6  -6   1       59.59       60.58     25.09 o
  -6  -5   1       20.98       13.97     14.25 o
  -5  -5   1      206.68      210.26     14.54 o
  -4  -5   1      271.07      252.48     16.88 o
  -3  -5   1     2184.44     2217.75     83.16 o
  -2  -5   1     1557.98     1537.65     34.60 o
  -1  -5   1      840.70      712.24     17.36 o
   0  -5   1     6473.51     6425.32    204.38 o
   1  -5   1     4266.34     4307.96    143.24 o
   2  -5   1     2403.03     2210.20     66.74 o
   3  -5   1      669.48      740.44     31.05 o
   4  -5   1      510.47      505.67     22.90 o
   5  -5   1      183.79      203.70     29.14 o
   6  -5   1       27.61       19.54     10.99 o
  -7  -4   1       47.86       46.81     15.62 o
  -6  -4   1      117.89      130.50     14.61 o
  -5  -4   1      637.51      704.13     30.92 o
  -4  -4   1     1711.93     1841.48     87.60 o
  -3  -4   1     1139.18     1153.78     36.95 o
  -2  -4   1     1766.58     1754.97     40.88 o
  -1  -4   1    14196.44    13297.94    580.97 o
   0  -4   1      235.96      207.60      7.43 o
   2  -4   1     1162.89     1182.49     39.51 o
   3  -4   1       67.10       70.41     10.71 o
   4  -4   1      289.03      310.20     18.17 o
   5  -4   1       28.40       28.05     10.97 o
   6  -4   1       48.69       36.13     10.74 o
  -7  -3   1        4.40        0.58     11.72 o
  -6  -3   1       38.97       27.81     12.39 o
  -5  -3   1        4.36       10.27      8.16 o
  -4  -3   1       40.31       59.96      9.29 o
  -3  -3   1      634.79      645.88     21.38 o
  -2  -3   1     2366.13     2387.92     55.02 o
   0  -3   1      247.50      259.89      5.13 o
   1  -3   1    14255.11    14323.44    804.43 o
   2  -3   1     6548.05     6181.04    242.34 o
   3  -3   1      627.00      716.38     25.42 o
   4  -3   1     1228.14     1303.31     47.77 o
   5  -3   1      381.72      455.34     29.36 o
   6  -3   1       26.71       16.63     13.59 o
   7  -3   1       21.50       24.73     13.27 o
  -7  -2   1        4.43        7.35     10.26 o
  -6  -2   1       25.28       21.40     10.61 o
  -5  -2   1       28.47       27.36      9.61 o
  -4  -2   1      780.73      793.24     25.84 o
  -3  -2   1      221.86      262.58     12.37 o
  -2  -2   1     4175.25     4087.49    126.25 o
  -1  -2   1     7445.39     6877.66    192.32 o
   1  -2   1    17790.62    17080.61   1023.39 o
   2  -2   1      410.83      426.27     14.70 o
   3  -2   1     1030.54      973.20     36.44 o
   4  -2   1      191.42      182.87     14.69 o
   5  -2   1      124.04       91.03     26.34 o
   6  -2   1       28.80       21.10     10.20 o
   7  -2   1       16.51       12.02     13.09 o
  -7  -1   1        5.87        1.44      9.23 o
  -6  -1   1      168.76      188.84     15.50 o
  -5  -1   1      152.43      151.72     13.47 o
  -4  -1   1      188.12      189.76     13.25 o
  -3  -1   1     2007.49     1838.93     46.71 o
  -2  -1   1     4934.09     4801.83    170.33 o
  -1  -1   1     2194.70     2066.57     55.22 o
   1  -1   1    13417.60    12821.82    620.23 o
   2  -1   1     2528.18     2582.97     77.71 o
   3  -1   1      108.83       76.74     14.40 o
   4  -1   1      178.49      171.65     13.14 o
   5  -1   1      279.41      254.76     16.46 o
   6  -1   1       29.27       31.45     11.62 o
   7  -1   1       37.20       28.00     12.47 o
  -7   0   1        5.40       26.02     12.16 o
  -6   0   1      343.30      354.99     22.01 o
  -5   0   1       24.56       21.05      8.41 o
  -4   0   1       16.50       22.13      7.69 o
  -3   0   1       50.50       52.32      6.87 o
  -2   0   1      518.99      416.66     13.27 o
  -1   0   1     9592.31     8178.61    317.93 o
   1   0   1     7135.02     6792.73    172.01 o
   2   0   1     2339.52     2103.04     47.49 o
   3   0   1     4539.45     4337.33    183.04 o
   4   0   1       17.30       17.62     10.27 o
   5   0   1       24.43       16.50     11.47 o
   6   0   1      411.36      478.69     34.49 o
   7   0   1        4.91        2.44      8.92 o
  -7   1   1        4.62        3.41     13.00 o
  -6   1   1      127.63      110.78     19.50 o
  -5   1   1       71.85       68.64     13.60 o
  -4   1   1      223.39      237.48     12.85 o
  -3   1   1     2108.50     1938.55     60.89 o
  -2   1   1     5781.75     5470.27    271.18 o
  -1   1   1     2751.71     2516.43     65.20 o
   1   1   1    12193.55    11641.43    392.37 o
   2   1   1     2262.48     2293.00     49.79 o
   3   1   1       99.94       95.21     12.83 o
   4   1   1      149.06      139.48     13.16 o
   5   1   1      270.12      263.57     16.27 o
   6   1   1       37.06       40.80     10.70 o
   7   1   1       37.66       26.38     13.66 o
  -7   2   1        1.18      -13.63     12.84 o
  -6   2   1       24.12        9.67     11.54 o
  -5   2   1       44.54       31.87     10.04 o
  -4   2   1      839.87      870.91     28.92 o
  -3   2   1      200.07      230.66     15.38 o
  -2   2   1     3547.05     3468.56    119.08 o
  -1   2   1     5777.96     5493.60    158.64 o
   1   2   1    18095.02    17139.80   1015.69 o
   2   2   1      463.52      482.05     11.26 o
   3   2   1      963.18      868.10     21.32 o
   4   2   1      149.73      145.60     12.17 o
   5   2   1      168.95      177.34     13.18 o
   6   2   1       46.92       44.79     14.65 o
   7   2   1       18.29       45.65     18.13 o
  -7   3   1        5.95       -1.94     13.46 o
  -6   3   1       44.58       26.31     14.61 o
  -5   3   1       12.95        4.02      9.24 o
  -4   3   1       28.02       31.37      9.75 o
  -3   3   1      568.01      552.68     24.48 o
  -2   3   1     2078.46     2069.37     74.77 o
  -1   3   1      230.11      270.48      6.38 o
   0   3   1      273.10      286.61      5.88 o
   1   3   1    15648.47    15420.20    715.10 o
   2   3   1     6661.21     6102.81    199.07 o
   3   3   1      632.17      696.12     16.17 o
   4   3   1     1089.54     1094.12     30.55 o
   5   3   1      324.31      378.12     24.65 o
   6   3   1       31.83       28.23     13.71 o
   7   3   1       27.29       26.07     23.81 o
  -7   4   1       44.07       53.50     20.57 o
  -6   4   1      116.85       70.69     32.67 o
  -5   4   1      676.04      740.44     36.74 o
  -4   4   1     1589.39     1681.00     72.87 o
  -3   4   1     1337.46     1304.13     46.34 o
  -2   4   1     1979.96     1872.52     51.64 o
  -1   4   1    15017.10    13721.29    593.97 o
   1   4   1     1047.91      894.03     21.59 o
   2   4   1     1207.99     1224.17     33.11 o
   3   4   1       58.34       61.59      5.28 o
   4   4   1      239.94      254.34     13.32 o
   5   4   1       26.55       30.94      8.55 o
   6   4   1       46.75       43.91     10.04 o
  -6   5   1       22.14       17.79     10.99 o
  -5   5   1      202.69      224.49     16.67 o
  -4   5   1      246.91      238.51     20.70 o
  -3   5   1     2228.78     2227.89     93.88 o
  -2   5   1     1388.66     1338.36     32.44 o
   0   5   1     7378.78     7257.81    231.55 o
   1   5   1     3418.85     3476.15    101.09 o
   2   5   1     2236.08     2027.21     57.78 o
   3   5   1      629.61      658.24     25.02 o
   4   5   1      375.57      359.24     14.73 o
   5   5   1      162.29      154.48     17.26 o
   6   5   1       20.57       25.08     14.82 o
  -6   6   1       52.34       44.88     21.87 o
  -5   6   1       11.67       27.38     10.84 o
  -4   6   1      433.58      409.25     30.69 o
  -3   6   1      516.07      524.71     21.31 o
  -2   6   1      227.54      221.50     16.74 o
  -1   6   1     1414.47     1335.78     32.93 o
   0   6   1     7576.45     7235.75    254.91 o
   1   6   1     6318.30     6360.68    220.65 o
   2   6   1       46.24       35.13      6.52 o
   3   6   1     1564.85     1398.10     45.70 o
   4   6   1      420.44      442.36     14.82 o
   5   6   1       92.31      116.11     13.63 o
   6   6   1       45.07       65.39     22.13 o
  -6   7   1       24.26        8.21     11.00 o
  -5   7   1      293.57      284.87     28.09 o
  -4   7   1      227.66      236.20     22.26 o
  -3   7   1     3304.50     3411.63    108.74 o
  -2   7   1     4491.97     4534.56    148.75 o
  -1   7   1     2334.05     2308.29     58.91 o
   0   7   1     5617.68     5109.11    160.53 o
   1   7   1      739.15      722.47     24.26 o
   2   7   1      913.60      988.55     27.71 o
   3   7   1     1223.11     1189.89     49.66 o
   4   7   1      182.90      191.53     10.66 o
   5   7   1        2.59       -0.43      6.08 o
   6   7   1        8.49        8.92     12.53 o
  -6   8   1       28.23       22.09     14.00 o
  -5   8   1      111.32      122.08     14.81 o
  -4   8   1       66.23       63.66     17.01 o
  -3   8   1       83.93       76.05      9.77 o
  -2   8   1     1145.05     1102.47     31.48 o
  -1   8   1      392.74      374.71     13.89 o
   0   8   1     1925.99     1931.57     52.08 o
   1   8   1      369.36      387.52     15.65 o
   2   8   1     2689.67     2639.16     78.37 o
   3   8   1     2019.30     1976.05     76.05 o
   4   8   1      297.12      319.73     21.04 o
   5   8   1      121.92      137.18     14.02 o
   6   8   1       81.97       90.42     22.83 o
  -6   9   1       21.18        5.35     10.83 o
  -5   9   1       86.63       80.34     20.88 o
  -4   9   1      156.40      180.36     12.74 o
  -3   9   1      583.66      537.77     21.86 o
  -2   9   1      451.90      453.89     14.86 o
  -1   9   1     2195.93     2177.04     63.46 o
   0   9   1      328.55      329.27     12.19 o
   1   9   1     4476.10     4722.13    189.03 o
   2   9   1     1347.83     1248.57     44.60 o
   3   9   1      378.52      354.60     17.99 o
   4   9   1      160.58      159.78     15.29 o
   5   9   1       58.69       87.10     14.08 o
   6   9   1        6.45       18.39     22.65 o
  -6  10   1        3.70       11.91     15.51 o
  -5  10   1        5.24        4.41     18.95 o
  -4  10   1      518.35      548.00     25.71 o
  -3  10   1      360.50      359.11     16.78 o
  -2  10   1     2530.12     2640.31     90.82 o
  -1  10   1     2211.93     2102.89     66.42 o
   0  10   1     2297.12     2317.72     71.23 o
   1  10   1     1161.96     1097.98     34.63 o
   2  10   1      613.16      593.89     26.47 o
   3  10   1      136.91      122.95     18.46 o
   4  10   1        5.69        9.50     12.39 o
   5  10   1      127.55      107.11     13.07 o
   6  10   1        2.50       12.39     21.79 o
  -6  11   1        5.17        9.36     22.77 o
  -5  11   1       26.08       15.53     16.81 o
  -4  11   1       44.36       58.29     13.09 o
  -3  11   1      142.62      148.33     11.35 o
  -2  11   1       19.90       30.91     10.13 o
  -1  11   1     2525.39     2423.47     87.12 o
   0  11   1      355.55      296.24     16.03 o
   1  11   1     1601.91     1611.09     51.43 o
   2  11   1     1005.69      987.89     39.37 o
   3  11   1       37.88       53.19     14.97 o
   4  11   1      312.55      326.90     21.59 o
   5  11   1      136.23      141.13     10.60 o
   6  11   1       29.51       12.65     16.10 o
  -6  12   1       68.98       29.57     37.60 o
  -5  12   1       30.32       23.83     18.84 o
  -4  12   1      378.00      368.00     20.12 o
  -3  12   1       19.18       15.03      7.97 o
  -2  12   1      126.55      136.03     11.29 o
  -1  12   1      397.69      366.54     20.61 o
   0  12   1      586.20      530.89     22.74 o
   1  12   1      751.47      731.63     24.31 o
   2  12   1      318.42      308.65     18.39 o
   3  12   1      296.59      322.03     20.89 o
   4  12   1      332.79      378.47     30.23 o
   5  12   1       38.06       32.21     16.60 o
   6  12   1        0.71       14.04     19.41 o
  -6  13   1       29.56       21.63     17.97 o
  -5  13   1        9.67        1.94     18.62 o
  -4  13   1       39.89       29.69      8.94 o
  -3  13   1      729.73      742.32     39.91 o
  -2  13   1     1242.34     1245.73     57.29 o
  -1  13   1      400.67      416.12     21.89 o
   0  13   1      902.47      915.65     36.17 o
   1  13   1      743.52      751.74     26.82 o
   2  13   1      248.58      247.51     22.26 o
   3  13   1       65.52       71.58     16.09 o
   4  13   1       24.28       20.42     11.38 o
   5  13   1       14.07       13.99     11.52 o
   6  13   1        7.34       25.38     19.83 o
  -6  14   1       27.80       61.43     35.26 o
  -5  14   1       46.66       13.43     17.23 o
  -4  14   1       72.89       35.23     25.37 o
  -3  14   1      252.44      260.28     18.42 o
  -2  14   1      173.12      174.64     15.36 o
  -1  14   1      273.76      305.95     20.88 o
   0  14   1      477.28      509.28     24.18 o
   1  14   1      389.95      446.38     26.23 o
   2  14   1      305.07      292.44     20.58 o
   3  14   1      410.70      448.29     25.44 o
   4  14   1       22.24       21.44     18.98 o
   5  14   1       29.24        9.39     13.42 o
  -5  15   1       80.33       97.93     12.79 o
  -4  15   1      117.88      122.13     12.97 o
  -3  15   1      469.19      466.52     35.53 o
  -2  15   1      372.37      370.74     23.54 o
  -1  15   1       13.43       13.28     11.32 o
   0  15   1      538.94      650.43     27.62 o
   1  15   1      595.43      561.23     29.72 o
   2  15   1      847.29      911.15     45.38 o
   3  15   1       18.19       22.92     14.31 o
   4  15   1       15.45       -2.95     10.64 o
   5  15   1       34.76       37.91     20.90 o
  -5  16   1       12.90       27.61     32.94 o
  -4  16   1      165.32      184.91     33.14 o
  -3  16   1       60.86       44.17     12.93 o
  -2  16   1      882.54      965.56     47.19 o
  -1  16   1      385.75      448.08     30.15 o
   0  16   1      187.35      182.45     16.26 o
   1  16   1       19.84       20.05     11.10 o
   2  16   1       78.57       63.00     11.73 o
   3  16   1      216.08      256.56     22.65 o
   4  16   1       34.80       28.14     13.03 o
   5  16   1       13.47       12.41     11.28 o
  -5  17   1        2.52       12.68     20.68 o
  -4  17   1       15.50       10.49     27.89 o
  -3  17   1       89.59       82.65     15.12 o
  -2  17   1       11.72       16.46     11.45 o
  -1  17   1      220.20      255.41     26.25 o
   0  17   1      415.59      449.59     29.66 o
   1  17   1      119.89      119.25     16.22 o
   2  17   1      239.21      283.83     20.49 o
   3  17   1       17.88       11.73     13.66 o
   4  17   1       42.08       20.25     17.75 o
   5  17   1       17.07       25.03     18.21 o
  -5  18   1       10.74       12.26     30.92 o
  -4  18   1      161.51      162.29     17.22 o
  -3  18   1      171.22      185.43     25.84 o
  -2  18   1       63.49       70.82     15.91 o
  -1  18   1      492.68      523.44     58.70 o
   0  18   1       41.78       40.86     13.78 o
   1  18   1      254.66      248.91     20.59 o
   2  18   1       93.51       84.52     17.80 o
   3  18   1       26.96       22.10     10.53 o
   4  18   1      127.14       41.05     41.97 o
   5  18   1       14.88       26.35     36.54 o
  -4  19   1        2.46        9.40     14.64 o
  -3  19   1       29.01       47.99     18.46 o
  -2  19   1       61.47       60.97     17.01 o
  -1  19   1       95.29       96.15     17.50 o
   0  19   1      262.68      280.67     24.45 o
   1  19   1       31.95       33.89     14.11 o
   2  19   1       31.64       31.88     13.04 o
   3  19   1       21.78        8.74     12.02 o
   4  19   1        8.32        8.11     17.43 o
  -4  20   1        7.21        4.40      9.83 o
  -3  20   1       35.42       65.86     14.44 o
  -2  20   1       15.74       23.95     14.56 o
  -1  20   1        8.39       17.67     13.00 o
   0  20   1      281.87      300.16     25.60 o
   1  20   1       96.52      106.09     18.15 o
   2  20   1       35.97       32.54     15.27 o
   3  20   1       21.17       37.23     15.44 o
   4  20   1       56.26       16.89     22.81 o
  -4  21   1       12.40       -2.44     11.62 o
  -3  21   1       16.23       12.69     17.87 o
  -2  21   1       29.50       25.95     14.76 o
  -1  21   1       66.88       70.51     18.36 o
   0  21   1       33.12       58.02     19.13 o
   1  21   1       13.99       26.94     13.88 o
   2  21   1       24.01       26.78     13.91 o
   3  21   1       52.67        8.97     16.76 o
   4  21   1       21.71       30.13     33.56 o
  -4  22   1        2.22       11.61     21.72 o
  -3  22   1       12.59       17.16     11.90 o
  -2  22   1        9.92       33.75     21.30 o
  -1  22   1       54.21       48.11     17.07 o
   0  22   1      191.71      248.98     26.57 o
   1  22   1       36.57       29.25     15.15 o
   2  22   1       19.47       67.02     19.39 o
   3  22   1       34.99        8.93     12.45 o
  -3  23   1        2.35      -18.81     12.90 o
  -2  23   1       28.32       45.17     17.68 o
  -1  23   1       22.65       42.86     16.01 o
   0  23   1        4.96       -3.78     13.93 o
   1  23   1       25.23       27.34     22.66 o
   2  23   1       24.47       26.98     16.81 o
   3  23   1        6.48       48.37     16.15 o
  -3  24   1        5.97       32.08     18.67 o
  -2  24   1       53.53       55.52     18.51 o
  -1  24   1       16.58       69.80     25.95 o
   0  24   1        7.23       28.59     21.50 o
   1  24   1        9.01      -12.43     15.89 o
   2  24   1       26.40        3.03     12.48 o
   3  24   1        5.82       11.28     12.46 o
  -2  25   1       10.97       20.18     14.90 o
  -1  25   1        1.24       14.66     18.37 o
   0  25   1        5.97       -4.21     17.07 o
   1  25   1       17.09       14.33     20.32 o
   2  25   1       45.89       63.44     21.80 o
  -1  26   1        9.28       20.93     18.26 o
   0  26   1       12.65       26.10     19.06 o
   1  26   1       12.08       -0.66     28.55 o
  -1 -26   2        7.39       -5.80     17.30 o
   0 -26   2        2.56       21.26     20.21 o
   1 -26   2        1.23       16.38     26.31 o
  -2 -25   2        0.28       -6.54     32.55 o
  -1 -25   2       17.56       45.18     20.87 o
   0 -25   2       19.12       15.53     22.30 o
   1 -25   2        3.85       41.12     29.45 o
   2 -25   2        1.10        5.79     20.95 o
  -3 -24   2        3.04      -21.03     14.02 o
  -2 -24   2       21.60       28.24     17.14 o
  -1 -24   2       26.97       20.56     21.79 o
   0 -24   2        3.14       38.01     54.62 o
   1 -24   2       98.72      108.00     33.37 o
   2 -24   2        0.82       24.43     25.92 o
  -3 -23   2        1.15       -3.99     19.35 o
  -2 -23   2       11.19       41.82     17.10 o
  -1 -23   2        7.04       13.36     33.28 o
   0 -23   2        0.00        5.46     17.61 o
   1 -23   2       14.05       16.65     17.83 o
   2 -23   2        5.31        8.71     18.24 o
   3 -23   2       65.19        1.25     33.84 o
  -3 -22   2       10.52       19.95     12.44 o
  -2 -22   2       74.02       63.50     31.08 o
  -1 -22   2       19.76       22.70     16.22 o
   0 -22   2       21.01       27.62     18.33 o
   1 -22   2       56.10       55.24     21.70 o
   2 -22   2       44.18       54.39     20.95 o
   3 -22   2       27.86        0.21     18.17 o
  -4 -21   2        0.08       26.53     38.22 o
  -3 -21   2        6.46       32.23     20.49 o
  -2 -21   2       50.05       29.54     14.97 o
  -1 -21   2        6.26        5.34     13.14 o
   0 -21   2       44.28       47.21     19.47 o
   1 -21   2      220.14      251.01     41.22 o
   2 -21   2       56.77       69.25     20.59 o
   3 -21   2       13.33       31.12     28.61 o
   4 -21   2        3.41       -2.30     15.87 o
  -4 -20   2        8.30      -39.61     37.18 o
  -3 -20   2       66.27       59.59     25.41 o
  -2 -20   2       11.76       17.19     13.92 o
  -1 -20   2      104.28       86.02     18.65 o
   0 -20   2      400.01      377.03     36.68 o
   1 -20   2       64.54       58.09     19.42 o
   2 -20   2       16.18        0.13     17.34 o
   3 -20   2       68.52       62.80     22.70 o
   4 -20   2        5.42       -2.58     15.32 o
  -4 -19   2        6.63       10.35     13.44 o
  -3 -19   2      101.07       80.22     49.85 o
  -2 -19   2       38.34       25.73     18.33 o
  -1 -19   2      175.15      227.76     41.18 o
   0 -19   2      146.61      198.32     30.92 o
   1 -19   2      139.01      125.32     30.84 o
   2 -19   2       63.03       60.65     18.40 o
   3 -19   2        6.29       25.41     16.22 o
   4 -19   2       12.30        0.21     25.90 o
  -4 -18   2       18.29        2.74     13.82 o
  -3 -18   2       44.52       49.78     11.60 o
  -2 -18   2      281.61      312.60     31.96 o
  -1 -18   2      524.08      547.89     36.76 o
   0 -18   2       81.44       47.68     21.50 o
   1 -18   2       40.40       20.54     22.80 o
   2 -18   2      558.43      546.89     40.11 o
   3 -18   2       64.50       72.62     22.14 o
   4 -18   2       76.51       -1.60     17.34 o
   5 -18   2        5.61      -23.71     15.80 o
  -4 -17   2       26.61       38.23      9.94 o
  -3 -17   2      103.61       97.01     19.78 o
  -2 -17   2       90.05      108.39     15.12 o
  -1 -17   2      413.27      441.77     32.13 o
   0 -17   2       71.53       93.19     19.32 o
   1 -17   2       14.73        9.40     11.96 o
   2 -17   2       35.73       48.69     15.83 o
   3 -17   2      113.97      151.85     25.83 o
   4 -17   2       26.31       32.65     16.15 o
   5 -17   2       86.05       72.96     37.87 o
  -5 -16   2       54.65       84.73     40.17 o
  -4 -16   2       19.18       20.58      8.48 o
  -3 -16   2       46.41       79.98     20.79 o
  -2 -16   2      275.36      266.50     44.56 o
  -1 -16   2      755.23      765.89     40.62 o
   0 -16   2       75.53      100.26     17.05 o
   1 -16   2      658.99      618.58     37.05 o
   2 -16   2      383.75      375.07     30.61 o
   3 -16   2        3.91        2.16     24.44 o
   4 -16   2        9.88       10.58     23.74 o
   5 -16   2       13.80        7.17     16.50 o
  -5 -15   2       54.28       72.20     42.61 o
  -4 -15   2      168.32      143.46     12.21 o
  -3 -15   2       77.82       72.45     14.04 o
  -2 -15   2      923.64      915.97     44.83 o
  -1 -15   2      246.20      254.73     20.14 o
   0 -15   2      365.40      362.83     26.10 o
   1 -15   2      740.91      721.87     41.44 o
   2 -15   2       72.04       91.66     18.17 o
   3 -15   2      379.32      380.14     35.58 o
   4 -15   2       29.56       43.72     30.42 o
   5 -15   2        0.44      -14.62     14.97 o
  -6 -14   2       54.31       65.86     38.64 o
  -5 -14   2       40.04       41.73     12.53 o
  -4 -14   2       18.13       29.26     10.84 o
  -3 -14   2      138.64      140.51     30.77 o
  -2 -14   2       41.40       36.19     12.89 o
  -1 -14   2      462.90      432.38     39.04 o
   0 -14   2       69.89       82.92     15.12 o
   1 -14   2      188.38      238.09     21.30 o
   2 -14   2       17.31       11.56     15.60 o
   3 -14   2      357.05      343.93     32.79 o
   4 -14   2      158.88      143.91     23.53 o
   5 -14   2        8.98       -9.19     13.72 o
  -6 -13   2       22.42       37.46     36.06 o
  -5 -13   2       22.06        1.30     13.75 o
  -4 -13   2       57.99       59.24     12.03 o
  -3 -13   2      669.12      671.59     24.51 o
  -2 -13   2      248.25      252.55     13.46 o
  -1 -13   2      116.99       90.64     13.05 o
   0 -13   2     2026.30     1985.58     77.09 o
   1 -13   2     1007.85     1072.74     45.74 o
   2 -13   2       25.77       34.74     12.67 o
   3 -13   2      764.21      750.18     51.03 o
   4 -13   2      138.95      149.90     22.84 o
   5 -13   2       38.48       32.93     17.13 o
   6 -13   2       11.29       41.98     17.13 o
  -6 -12   2        9.92       44.28     25.48 o
  -5 -12   2        6.48       10.71      6.66 o
  -4 -12   2      102.68       95.40      9.16 o
  -3 -12   2     1079.26     1075.44     34.74 o
  -2 -12   2      557.33      557.09     20.10 o
  -1 -12   2     2913.15     3080.76    119.89 o
   0 -12   2     1536.09     1458.45     53.54 o
   1 -12   2      900.98      969.46     42.47 o
   2 -12   2     1473.45     1445.99     65.77 o
   3 -12   2      404.10      409.80     31.12 o
   4 -12   2      291.03      263.87     31.75 o
   6 -12   2       12.58       13.92     26.67 o
  -6 -11   2       39.19       71.15     26.94 o
  -5 -11   2       44.49       35.84     14.20 o
  -4 -11   2      523.26      494.56     18.66 o
  -3 -11   2       55.60       69.57      7.89 o
  -2 -11   2      326.38      304.53     13.81 o
  -1 -11   2     1832.12     2077.31     61.97 o
   0 -11   2      454.88      410.36     19.93 o
   1 -11   2      493.68      464.57     28.77 o
   2 -11   2      123.64      129.15     19.01 o
   3 -11   2       30.94        8.70     21.23 o
   4 -11   2       18.03       11.49     14.55 o
   5 -11   2       70.57       69.34     32.86 o
   6 -11   2        9.12      -19.98     25.41 o
  -6 -10   2       14.53       12.32     37.74 o
  -5 -10   2       47.70       27.01      7.84 o
  -4 -10   2       70.50       52.57     11.88 o
  -3 -10   2      145.46      134.87     11.73 o
  -2 -10   2     1346.37     1339.01     41.66 o
  -1 -10   2     1384.16     1297.68     40.83 o
   0 -10   2     1621.86     1670.80     59.96 o
   1 -10   2     1321.61     1199.26     41.56 o
   2 -10   2     1360.49     1372.18     69.48 o
   3 -10   2      290.71      307.38     45.12 o
   4 -10   2      575.14      571.46     42.54 o
   5 -10   2       59.64       76.10     19.91 o
   6 -10   2       37.30       34.81     19.49 o
  -6  -9   2       10.22       -0.31      6.61 o
  -5  -9   2       14.01        9.89     11.07 o
  -4  -9   2      619.02      603.92     25.03 o
  -3  -9   2       97.10      109.96      9.28 o
  -2  -9   2      652.45      629.36     21.25 o
  -1  -9   2      177.95      180.50     10.43 o
   0  -9   2     3706.75     3588.05    126.18 o
   1  -9   2      140.58      140.85     37.53 o
   2  -9   2      533.54      488.33     32.17 o
   3  -9   2      292.19      255.10     40.59 o
   4  -9   2      102.25      117.73     20.89 o
   5  -9   2      206.66      218.68     27.22 o
   6  -9   2       34.18       29.38     20.12 o
  -6  -8   2       10.50        4.01      6.24 o
  -5  -8   2      101.91       89.71      8.19 o
  -4  -8   2       28.07       15.03      8.49 o
  -3  -8   2     1114.80     1089.01     34.15 o
  -2  -8   2     1323.30     1449.67     42.30 o
  -1  -8   2     4293.35     4382.25    137.49 o
   0  -8   2      606.12      608.00     17.86 o
   1  -8   2     2933.45     2777.93     97.32 o
   2  -8   2     1113.66     1215.53     55.63 o
   3  -8   2       51.94       43.72     21.72 o
   4  -8   2      245.10      270.76     47.34 o
   5  -8   2      126.79      116.90     24.99 o
   6  -8   2       86.29       84.66     23.60 o
  -6  -7   2       15.54       18.74      8.82 o
  -5  -7   2       65.05       80.60     12.26 o
  -4  -7   2      248.21      213.12     17.17 o
  -3  -7   2      717.85      772.50     25.18 o
  -2  -7   2     5662.28     5834.19    191.95 o
  -1  -7   2      366.98      399.96     13.06 o
   0  -7   2     5085.94     4981.11    157.74 o
   1  -7   2     4164.01     4097.95    158.42 o
   2  -7   2      211.76      264.49     22.21 o
   3  -7   2      797.08      787.15     44.35 o
   4  -7   2      210.71      233.89     21.53 o
   5  -7   2       53.01       48.91     12.16 o
   6  -7   2       17.80        4.32     17.68 o
  -6  -6   2      141.31      158.41     17.39 o
  -5  -6   2      479.07      486.60     18.29 o
  -4  -6   2      336.17      283.35     22.35 o
  -3  -6   2      506.12      417.32     24.24 o
  -2  -6   2     1185.20     1223.57     30.09 o
  -1  -6   2      911.96      886.08     22.07 o
   0  -6   2     1235.18     1176.43     26.61 o
   2  -6   2      338.16      335.65     21.65 o
   3  -6   2      322.09      301.87     18.16 o
   4  -6   2      202.77      217.06     17.61 o
   5  -6   2       32.85       31.62     11.87 o
   6  -6   2       55.83       16.26     18.69 o
  -6  -5   2       17.48        6.19      8.88 o
  -5  -5   2       53.99       47.30      9.64 o
  -4  -5   2      130.26      123.46      7.78 o
  -3  -5   2      652.85      631.77     17.71 o
  -2  -5   2      837.18      819.58     19.91 o
  -1  -5   2     1258.12     1205.63     24.78 o
   0  -5   2     2684.09     2693.61     68.79 o
   1  -5   2     4072.21     3942.14    176.84 o
   2  -5   2     1709.48     1853.48    106.38 o
   3  -5   2     1311.60     1421.96     51.54 o
   4  -5   2      258.58      254.18     36.66 o
   5  -5   2      223.49      199.60     27.95 o
   6  -5   2       48.48       39.42     13.96 o
  -7  -4   2        3.60       -9.15     12.04 o
  -6  -4   2       84.97       88.94     12.40 o
  -5  -4   2       53.83       54.68     10.23 o
  -4  -4   2      379.72      419.44     17.55 o
  -3  -4   2      807.09      857.98     28.72 o
  -2  -4   2     1650.93     1703.70     44.24 o
  -1  -4   2    14632.12    13241.10    561.44 o
   0  -4   2    16489.21    15860.37    936.06 o
   1  -4   2    20754.05    19629.79   1882.65 o
   2  -4   2     5192.13     5297.82    279.60 o
   3  -4   2      272.01      274.78     21.90 o
   4  -4   2       38.50       46.12     10.27 o
   5  -4   2      113.98      105.95     25.90 o
   6  -4   2       77.22       61.57     14.23 o
  -7  -3   2       31.37       27.90     11.66 o
  -6  -3   2       66.20       55.54     15.57 o
  -5  -3   2       63.06       72.33     13.07 o
  -4  -3   2      853.65      828.91     32.48 o
  -3  -3   2     1334.83     1346.44     33.14 o
  -2  -3   2     3506.62     3274.46     84.62 o
  -1  -3   2     5564.21     5158.90    198.78 o
   0  -3   2      712.18      769.15     19.53 o
   1  -3   2     6163.04     6018.55    308.29 o
   2  -3   2      710.09      708.67     23.48 o
   3  -3   2     1212.37     1346.23     48.24 o
   4  -3   2       38.46       36.55     11.57 o
   5  -3   2      334.94      337.36     22.56 o
   6  -3   2       53.52       50.63     11.71 o
  -7  -2   2        3.27        9.13     11.93 o
  -6  -2   2      357.91      373.38     23.69 o
  -5  -2   2      353.72      386.70     18.91 o
  -4  -2   2      223.75      208.05     10.70 o
  -3  -2   2      530.05      500.44     14.97 o
  -2  -2   2     4834.64     4716.37    115.29 o
  -1  -2   2     7325.09     6538.74    346.21 o
   0  -2   2     1671.34     1438.52     32.62 o
   1  -2   2     2925.48     2865.09    126.09 o
   2  -2   2     2518.42     2644.21     85.44 o
   3  -2   2      817.86      821.39     40.10 o
   4  -2   2      268.62      249.70     17.56 o
   5  -2   2       64.24       63.11     11.21 o
   6  -2   2       79.17       87.44     16.82 o
  -7  -1   2       14.57       12.18      9.95 o
  -6  -1   2       33.78       36.91     11.68 o
  -5  -1   2      199.53      230.87     15.15 o
  -4  -1   2      287.92      293.86     16.84 o
  -3  -1   2      961.98      937.95     25.53 o
  -2  -1   2     2549.43     2561.07     59.65 o
  -1  -1   2     5860.76     5461.89    173.44 o
   1  -1   2     3775.46     3616.07    121.00 o
   2  -1   2      411.35      472.87     34.67 o
   3  -1   2     4636.85     4506.05    174.35 o
   4  -1   2      203.18      200.70     15.37 o
   5  -1   2      117.23      122.64     18.75 o
   6  -1   2       43.35       47.22     11.12 o
  -7   0   2        4.50        9.91      9.82 o
  -6   0   2      127.85      140.38     16.24 o
  -5   0   2      805.21      827.37     39.65 o
  -4   0   2       27.90       41.25      7.47 o
  -3   0   2     1144.71     1061.92     34.04 o
  -2   0   2     5085.71     4881.41    232.54 o
  -1   0   2     3298.64     3070.23     77.99 o
   1   0   2     2632.24     2786.99     61.31 o
   2   0   2     2262.11     2530.71     50.49 o
   3   0   2      625.81      550.03     19.16 o
   4   0   2       75.70       75.59      9.56 o
   5   0   2       50.27       51.16     11.10 o
   6   0   2        3.10        8.53      8.46 o
  -7   1   2       15.48        7.13     21.61 o
  -6   1   2       36.38       40.67     12.29 o
  -5   1   2      252.49      284.19     21.22 o
  -4   1   2      325.38      320.57     16.85 o
  -3   1   2      893.69      865.98     35.25 o
  -2   1   2     2588.60     2619.32    107.01 o
  -1   1   2     5677.99     5319.77    165.10 o
   1   1   2     4674.22     4438.86    109.69 o
   2   1   2      295.58      339.72      9.47 o
   3   1   2     4982.78     4691.53    144.32 o
   4   1   2      205.07      212.33     17.35 o
   5   1   2      100.48      135.03     15.22 o
   6   1   2       35.94       47.48     13.46 o
  -7   2   2        2.19        1.46     13.18 o
  -6   2   2      362.17      377.07     30.09 o
  -5   2   2      412.05      451.73     21.74 o
  -4   2   2      160.32      168.07     14.97 o
  -3   2   2      442.42      445.37     27.08 o
  -2   2   2     4554.10     4521.46    231.01 o
  -1   2   2     7784.75     7754.80    290.61 o
   0   2   2     2189.52     1900.55     33.04 o
   1   2   2     3450.00     3434.82    102.77 o
   2   2   2     2981.95     3110.03     66.59 o
   3   2   2      865.69      844.63     19.16 o
   4   2   2      238.79      233.59     12.86 o
   5   2   2       45.02       36.88      9.12 o
   6   2   2       67.76       61.09     16.22 o
  -7   3   2       29.76       19.09     17.16 o
  -6   3   2       81.40       78.67     12.66 o
  -5   3   2       42.57       56.83     11.14 o
  -4   3   2      980.43      957.82     44.13 o
  -3   3   2     1141.07     1142.43     61.75 o
  -2   3   2     3519.48     3238.92    109.39 o
  -1   3   2     6312.97     5840.07    209.06 o
   0   3   2      850.68      901.65     20.89 o
   1   3   2     5961.31     5512.95    240.16 o
   2   3   2      556.87      573.67     13.17 o
   3   3   2     1129.07     1234.28     29.04 o
   4   3   2       59.97       65.59      6.62 o
   5   3   2      282.33      304.30     21.11 o
   6   3   2       67.20       69.82      9.82 o
  -7   4   2        2.56        4.20     13.80 o
  -6   4   2       63.13       38.26     18.21 o
  -5   4   2       59.02       83.75     13.59 o
  -4   4   2      376.76      450.73     36.27 o
  -3   4   2      569.69      599.71     29.61 o
  -2   4   2     1955.64     1959.14     67.64 o
  -1   4   2    14824.45    13165.42    557.78 o
   0   4   2    17415.49    16624.76    790.90 o
   1   4   2    21886.66    20186.45   1098.16 o
   2   4   2     4894.71     4720.31    149.25 o
   3   4   2      201.14      214.72     13.81 o
   4   4   2       45.06       51.37      5.66 o
   5   4   2      141.49      152.05     16.08 o
   6   4   2       88.31       69.41     13.59 o
  -6   5   2       20.70       -1.65      9.44 o
  -5   5   2       82.52       82.44     13.36 o
  -4   5   2       92.03       88.21     22.63 o
  -3   5   2      563.28      566.53     43.98 o
  -2   5   2      759.95      784.99     18.70 o
  -1   5   2     1145.44     1093.25     23.07 o
   0   5   2     3277.27     3240.43     78.25 o
   1   5   2     3522.21     3397.39     86.10 o
   2   5   2     1697.67     1800.03     52.65 o
   3   5   2     1479.02     1524.16     36.29 o
   4   5   2      290.43      302.51     11.13 o
   5   5   2      199.25      194.82     16.85 o
   6   5   2       40.58       40.63     11.69 o
  -6   6   2      142.32      111.76     41.30 o
  -5   6   2      384.96      376.39     33.91 o
  -4   6   2      320.40      300.89     28.31 o
  -3   6   2      574.98      478.03     24.83 o
  -2   6   2     1587.23     1645.08     36.95 o
  -1   6   2     1257.67     1219.01     40.05 o
   0   6   2     1263.45     1210.09     27.12 o
   1   6   2      270.94      254.02      8.04 o
   2   6   2      360.43      305.07     14.52 o
   3   6   2      390.70      381.02     17.95 o
   4   6   2      218.92      223.86     10.40 o
   5   6   2       25.07       28.66      9.39 o
   6   6   2       53.07       44.79     16.81 o
  -6   7   2       12.51        6.05     10.76 o
  -5   7   2       84.18       78.61     15.94 o
  -4   7   2      208.62      189.67     21.41 o
  -3   7   2      747.54      812.21     23.13 o
  -2   7   2     5787.02     5976.51    202.96 o
  -1   7   2      313.73      361.93     13.28 o
   0   7   2     5975.48     5832.53    177.47 o
   1   7   2     4709.97     4752.99    124.61 o
   2   7   2      292.40      371.17     14.81 o
   3   7   2      771.43      748.67     28.20 o
   4   7   2      190.55      201.69     11.16 o
   5   7   2       33.91       26.74      6.22 o
   6   7   2       21.10       29.60     23.99 o
  -6   8   2        6.53        3.55     14.33 o
  -5   8   2      147.30      204.55     29.52 o
  -4   8   2       39.37       26.22     13.12 o
  -3   8   2     1080.42     1097.52     34.95 o
  -2   8   2     1322.92     1416.41     35.79 o
  -1   8   2     3867.38     3962.83    130.13 o
   0   8   2      715.72      742.98     27.88 o
   1   8   2     3068.10     2835.28     67.66 o
   2   8   2      947.87     1048.74     38.32 o
   3   8   2       23.12       23.67      8.65 o
   4   8   2      303.65      309.31     15.17 o
   5   8   2      139.72      151.67      9.56 o
   6   8   2       86.06       90.93     37.18 o
  -6   9   2        9.61        0.47     10.60 o
  -5   9   2       35.77       27.98     18.92 o
  -4   9   2      702.63      651.05     41.11 o
  -3   9   2       60.35       54.81      7.93 o
  -2   9   2      619.87      605.59     21.42 o
  -1   9   2       86.17       85.26     10.30 o
   0   9   2     3477.08     3418.56    101.37 o
   1   9   2      280.51      276.99     11.24 o
   2   9   2      671.21      616.23     28.30 o
   3   9   2      332.11      286.08     20.53 o
   4   9   2      134.11      116.83     16.76 o
   5   9   2      165.25      166.87     12.73 o
   6   9   2       42.06       46.05     16.70 o
  -6  10   2       13.77        5.57     16.45 o
  -5  10   2       60.99       40.22     17.90 o
  -4  10   2       75.74       95.02     18.24 o
  -3  10   2      121.67      124.41      8.82 o
  -2  10   2     1288.57     1280.63     49.56 o
  -1  10   2     1666.17     1587.10     50.66 o
   0  10   2     1811.88     1945.90     53.71 o
   1  10   2     1063.08      969.16     26.55 o
   2  10   2     1266.39     1317.60     48.80 o
   3  10   2      295.73      343.94     19.99 o
   4  10   2      591.37      586.02     29.92 o
   5  10   2       55.87       62.78      9.34 o
   6  10   2       41.18       46.90     20.46 o
  -6  11   2       40.04       21.80     31.36 o
  -5  11   2       31.75       33.31     19.10 o
  -4  11   2      411.18      407.31     18.99 o
  -3  11   2      102.08      105.83     11.25 o
  -2  11   2      407.27      396.61     15.19 o
  -1  11   2     1843.65     2114.15     69.63 o
   0  11   2      425.37      367.14     16.85 o
   1  11   2      408.51      405.44     15.35 o
   2  11   2      111.38      138.17     14.73 o
   3  11   2       22.59       16.05      9.35 o
   4  11   2       28.71       31.70     13.42 o
   5  11   2       71.26       74.49     10.03 o
   6  11   2       11.08        4.90     21.75 o
  -6  12   2        9.95       -1.60     13.17 o
  -5  12   2        3.82       -5.36     29.68 o
  -4  12   2       73.19       74.19      8.98 o
  -3  12   2     1084.28     1077.99     42.74 o
  -2  12   2      484.74      491.94     25.45 o
  -1  12   2     2944.23     3135.88    109.81 o
   0  12   2     1327.86     1276.55     42.83 o
   1  12   2      916.12      957.36     33.46 o
   2  12   2     1639.55     1642.04     48.10 o
   3  12   2      330.82      323.40     24.80 o
   4  12   2      392.26      405.90     28.30 o
   5  12   2       27.95       27.48     11.21 o
   6  12   2       17.38        9.24     19.22 o
  -6  13   2       26.71       84.80     38.57 o
  -5  13   2       23.71       10.70     18.42 o
  -4  13   2       65.02       67.74     21.68 o
  -3  13   2      578.78      590.34     26.92 o
  -2  13   2      164.10      176.48     14.75 o
  -1  13   2      172.78      159.06     13.54 o
   0  13   2     1819.31     1838.84     67.08 o
   1  13   2      851.67      900.78     40.31 o
   2  13   2       38.40       46.38      8.53 o
   3  13   2      782.98      781.81     50.88 o
   4  13   2      155.50      144.05     26.27 o
   5  13   2       43.01       33.83     17.71 o
   6  13   2        7.70       -0.46     27.19 o
  -6  14   2       48.79       50.77     28.18 o
  -5  14   2       38.76       30.62     23.60 o
  -4  14   2       16.31       11.81     10.52 o
  -3  14   2      240.84      261.92     15.28 o
  -2  14   2       37.49       35.76     12.36 o
  -1  14   2      469.76      463.30     25.38 o
   0  14   2       57.68       54.07     12.13 o
   1  14   2      196.74      245.04     18.84 o
   2  14   2       17.86       17.33      8.34 o
   3  14   2      322.86      327.32     27.23 o
   4  14   2      139.27      133.40     19.81 o
   5  14   2        8.12        3.73     11.78 o
  -5  15   2       56.97      118.46     35.82 o
  -4  15   2      178.77      171.56     13.01 o
  -3  15   2       79.22       71.99     14.77 o
  -2  15   2      981.42      965.50     47.40 o
  -1  15   2      233.93      256.13     22.81 o
   0  15   2      407.59      420.64     25.16 o
   1  15   2      806.09      801.28     30.44 o
   2  15   2       41.04       42.72     13.81 o
   3  15   2      354.13      392.98     20.25 o
   4  15   2       30.96       59.53     15.22 o
   5  15   2        2.70       -4.73     12.29 o
  -5  16   2       40.06       34.14     33.00 o
  -4  16   2       21.65       -4.19     15.84 o
  -3  16   2       38.58       43.49     11.45 o
  -2  16   2      373.20      402.62     28.62 o
  -1  16   2      723.99      788.28     41.28 o
   0  16   2       88.12      129.37     17.55 o
   1  16   2      548.02      542.83     28.39 o
   2  16   2      380.68      381.72     21.00 o
   3  16   2        3.39        8.63      9.62 o
   4  16   2       15.04        1.50      7.77 o
   5  16   2       17.28       36.99     20.29 o
  -5  17   2        0.09      -56.66     37.78 o
  -4  17   2       45.47       95.50     26.15 o
  -3  17   2       99.07       96.71     13.78 o
  -2  17   2       71.06       85.00     15.95 o
  -1  17   2      355.19      385.43     38.68 o
   0  17   2       63.27       64.12     13.20 o
   1  17   2       13.16       -2.08      8.59 o
   2  17   2       29.19       39.42     11.03 o
   3  17   2      130.60      147.31     18.75 o
   4  17   2       31.48       29.86     19.46 o
   5  17   2       97.46      144.94     39.82 o
  -5  18   2        0.88      -23.58    110.73 o
  -4  18   2       26.32       30.67     12.68 o
  -3  18   2       26.87       21.98     16.29 o
  -2  18   2      290.15      314.13     25.09 o
  -1  18   2      528.03      567.73     39.51 o
   0  18   2       63.44       62.58     13.54 o
   1  18   2       85.06       60.37     13.33 o
   2  18   2      455.80      493.19     32.58 o
   3  18   2       66.16       80.93     20.42 o
   4  18   2       55.19       35.98     17.60 o
   5  18   2        7.63       -1.79     13.60 o
  -4  19   2        4.26        0.40     11.37 o
  -3  19   2      100.45       78.44     19.31 o
  -2  19   2       26.45       17.32     13.18 o
  -1  19   2      195.90      247.69     28.24 o
   0  19   2      151.79      185.71     25.24 o
   1  19   2      146.42      136.25     19.83 o
   2  19   2       59.25       44.09     14.07 o
   3  19   2       10.26       -2.03     15.51 o
   4  19   2        7.11        8.82     10.89 o
  -4  20   2        7.33       35.98     30.59 o
  -3  20   2       73.08       85.98     14.82 o
  -2  20   2       21.26       40.36     14.65 o
  -1  20   2       94.82       81.16     21.64 o
   0  20   2      395.28      442.37     29.76 o
   1  20   2       59.02       60.56     16.22 o
   2  20   2       24.31       40.52     12.58 o
   3  20   2       73.92       60.56     22.92 o
   4  20   2        2.67        5.08     12.55 o
  -4  21   2        0.14      -23.32     26.79 o
  -3  21   2        7.24       35.38     12.64 o
  -2  21   2       37.67       39.76     21.56 o
  -1  21   2        7.48       -2.28     13.36 o
   0  21   2       52.86       53.67     17.04 o
   1  21   2      225.74      236.83     26.23 o
   2  21   2       52.85       44.58     14.60 o
   3  21   2       11.03       -2.07     12.53 o
   4  21   2        6.59       -4.47      9.90 o
  -3  22   2       10.89        0.37     21.18 o
  -2  22   2       57.09       86.56     24.64 o
  -1  22   2       11.02       19.93     16.47 o
   0  22   2       23.09       22.99     16.40 o
   1  22   2       69.04       59.46     18.67 o
   2  22   2       50.96       46.24     20.55 o
   3  22   2       23.15        7.72     12.12 o
  -3  23   2        0.92       -0.38     19.01 o
  -2  23   2       13.12       -0.93     16.83 o
  -1  23   2        8.50       32.53     17.55 o
   0  23   2        0.69        4.50     21.34 o
   1  23   2        9.56        1.67     17.44 o
   2  23   2        7.14       17.90     13.31 o
   3  23   2       57.79       15.35     17.16 o
  -3  24   2        2.30       -7.07     11.55 o
  -2  24   2       28.19       19.27     14.38 o
  -1  24   2       26.41       50.84     22.81 o
   0  24   2        1.76      -19.91     15.56 o
   1  24   2       86.80       81.52     25.75 o
   2  24   2        3.52       21.72     22.26 o
  -2  25   2        0.03      -10.48     15.34 o
  -1  25   2       15.60       31.24     19.75 o
   0  25   2       24.23       57.12     21.11 o
   1  25   2        5.85       23.49     17.07 o
   2  25   2        1.51       38.09     18.03 o
  -1  26   2        9.85       -0.77     19.33 o
   0  26   2        2.55        0.17     18.60 o
   1  26   2        0.37       20.55     26.05 o
  -1 -26   3        2.74       23.26     41.95 o
   0 -26   3       44.43       51.69     27.33 o
   1 -26   3        2.89       -9.75     28.66 o
  -2 -25   3       12.37       39.03     28.72 o
  -1 -25   3       32.79       65.48     21.03 o
   0 -25   3       61.14       61.11     33.36 o
   1 -25   3       26.09       20.97     22.10 o
   2 -25   3        0.23        6.13     23.74 o
  -2 -24   3        5.93      -28.51     30.74 o
  -1 -24   3        9.14        1.69     16.60 o
   0 -24   3        1.59       -1.74     19.60 o
   1 -24   3       13.55       17.09     20.50 o
   2 -24   3       35.45       22.91     27.57 o
  -3 -23   3       17.43       -8.56     37.39 o
  -2 -23   3        9.44       18.14     20.99 o
  -1 -23   3       71.15       98.38     52.32 o
   0 -23   3        2.42       25.99     21.63 o
   1 -23   3       41.29       45.14     24.55 o
   2 -23   3       17.37        7.17     38.78 o
   3 -23   3        9.83        4.04     19.84 o
  -3 -22   3        4.08       49.43     18.06 o
  -2 -22   3      104.82      113.08     21.72 o
  -1 -22   3        0.36        5.75     19.63 o
   0 -22   3       12.48        2.36     14.99 o
   1 -22   3      107.97      128.10     26.06 o
   2 -22   3       49.89       25.69     24.86 o
   3 -22   3        2.60      -13.85     19.56 o
  -4 -21   3       11.78      -29.87     83.48 o
  -3 -21   3        1.01       16.90     10.12 o
  -2 -21   3       62.29       69.74     33.45 o
  -1 -21   3        1.08       20.62     14.39 o
   0 -21   3       30.51       36.73     17.85 o
   1 -21   3       58.41       63.27     20.64 o
   2 -21   3       17.56       17.06     36.06 o
   3 -21   3       95.75       46.58     24.51 o
   4 -21   3       61.88        1.95     22.56 o
  -4 -20   3        0.38       28.41     41.43 o
  -3 -20   3       66.42       77.63     13.26 o
  -2 -20   3       56.79       79.71     22.49 o
  -1 -20   3       80.39       68.83     21.44 o
   0 -20   3       43.94       37.50     17.73 o
   1 -20   3        6.48       14.32     18.97 o
   2 -20   3       70.84       53.47     26.18 o
   3 -20   3        9.66      -14.27     17.75 o
   4 -20   3        3.46        1.67     36.13 o
  -4 -19   3       28.83      113.00     44.07 o
  -3 -19   3       12.72       21.60     16.02 o
  -2 -19   3       18.26       20.16     11.65 o
  -1 -19   3       18.57       20.14     14.14 o
   0 -19   3       77.07       66.13     20.41 o
   1 -19   3       72.95       70.61     20.18 o
   2 -19   3      464.12      504.55     84.59 o
   3 -19   3      169.76      123.30     42.54 o
   4 -19   3       36.04        1.32     19.01 o
  -5 -18   3       17.08       30.42     43.17 o
  -4 -18   3       21.53       21.21      9.86 o
  -3 -18   3      124.78      145.80     14.09 o
  -2 -18   3      166.93      161.65     17.22 o
  -1 -18   3       68.62       76.63     25.61 o
   0 -18   3      353.21      338.85     38.68 o
   1 -18   3      183.65      149.93     27.48 o
   2 -18   3       55.93       67.25     25.69 o
   3 -18   3       25.53       30.84     19.91 o
   4 -18   3        8.70        3.97     16.36 o
   5 -18   3       16.30       53.68     30.42 o
  -5 -17   3        5.88       22.21     35.51 o
  -4 -17   3       89.63      104.56     16.92 o
  -3 -17   3       90.72       68.42     15.92 o
  -2 -17   3       43.00       27.56     17.04 o
  -1 -17   3      852.92      822.78     60.57 o
   0 -17   3      651.05      673.66     50.73 o
   1 -17   3       15.38       10.47     13.50 o
   2 -17   3       95.82       96.15     41.91 o
   3 -17   3      200.46      199.75     31.47 o
   4 -17   3        2.23       -6.47     26.18 o
   5 -17   3        9.93       29.94     18.52 o
  -5 -16   3      103.91       87.51     45.18 o
  -4 -16   3       80.56       69.67     20.02 o
  -3 -16   3      121.49      102.17     10.82 o
  -2 -16   3      376.03      302.07    132.84 o
  -1 -16   3      367.13      327.29     32.54 o
   0 -16   3      387.55      379.02     35.58 o
   1 -16   3      451.70      514.62     43.11 o
   2 -16   3      225.42      210.19     32.65 o
   3 -16   3        9.80       15.25     18.38 o
   4 -16   3       48.58       32.37     21.72 o
   5 -16   3        3.19      -25.79     17.20 o
  -5 -15   3       48.08      -28.34     65.24 o
  -4 -15   3       11.42       16.74      5.17 o
  -3 -15   3        7.35        9.73      6.70 o
  -2 -15   3      389.23      434.47     21.77 o
  -1 -15   3       49.66       59.25     12.15 o
   0 -15   3      130.97      106.30     23.29 o
   1 -15   3      231.93      231.36     24.03 o
   2 -15   3      101.06      105.34     38.99 o
   3 -15   3       54.89       71.29     22.28 o
   4 -15   3       53.86       68.16     21.51 o
   5 -15   3        7.11       66.98     30.84 o
  -5 -14   3       19.95       18.10     30.42 o
  -4 -14   3      184.99      159.14      8.79 o
  -3 -14   3      616.20      709.68     32.37 o
  -2 -14   3     1223.18     1149.06     40.97 o
  -1 -14   3      304.34      307.37     19.00 o
   0 -14   3      585.82      574.05     51.60 o
   1 -14   3      228.00      219.33     23.54 o
   2 -14   3      417.15      408.75     38.78 o
   3 -14   3      296.63      297.22     34.11 o
   4 -14   3       24.81       18.59     17.82 o
   5 -14   3        3.96       37.94     18.45 o
  -6 -13   3        4.47       46.86     34.11 o
  -5 -13   3        9.98        5.16      8.25 o
  -4 -13   3       18.30       21.84      4.95 o
  -3 -13   3      267.05      260.72     12.61 o
  -2 -13   3      305.05      270.46     19.11 o
  -1 -13   3      457.34      447.21     19.31 o
   0 -13   3      214.76      213.95     24.18 o
   1 -13   3      283.73      291.25     25.05 o
   2 -13   3       27.14       46.02     19.35 o
   3 -13   3      324.56      353.47     51.52 o
   4 -13   3      281.55      234.77     51.73 o
   5 -13   3        3.01       10.93     17.82 o
   6 -13   3       13.55        6.82     17.13 o
  -6 -12   3       80.11       73.45     38.64 o
  -5 -12   3      132.57      139.73      9.67 o
  -4 -12   3       26.54       35.33     12.78 o
  -3 -12   3      225.63      211.16     13.06 o
  -2 -12   3      429.17      430.33     25.90 o
  -1 -12   3       31.43       24.62      8.31 o
   0 -12   3     1515.12     1655.41     66.40 o
   1 -12   3      884.84      923.14     44.40 o
   2 -12   3     1727.97     1822.50    103.95 o
   3 -12   3      120.84       91.27     22.49 o
   4 -12   3      200.10      193.34     27.50 o
   5 -12   3      144.97      110.77     26.73 o
   6 -12   3       23.27       51.66     21.30 o
  -6 -11   3       49.43       44.70     31.05 o
  -5 -11   3       30.04       19.74      4.83 o
  -4 -11   3      207.51      221.53     13.61 o
  -3 -11   3      409.45      375.99     16.54 o
  -2 -11   3      466.31      513.24     16.54 o
  -1 -11   3     1138.23     1167.29     34.46 o
   0 -11   3     1169.01     1134.66     44.99 o
   1 -11   3      469.28      436.51     24.88 o
   2 -11   3     1057.56     1089.45    102.21 o
   3 -11   3       84.67      118.15     19.49 o
   4 -11   3      340.10      367.53     37.18 o
   5 -11   3       39.99       34.74     32.37 o
   6 -11   3       11.11       -3.83     16.57 o
  -6 -10   3        7.67       37.80     25.62 o
  -5 -10   3       31.06       29.29      6.69 o
  -4 -10   3      219.93      214.09     12.48 o
  -3 -10   3       72.81       69.31      7.18 o
  -2 -10   3      675.52      640.79     18.41 o
  -1 -10   3      342.81      352.80     15.79 o
   0 -10   3     1044.10     1099.96     30.99 o
   1 -10   3     1792.99     1755.52     93.50 o
   2 -10   3      805.96      812.70     50.13 o
   3 -10   3      256.64      262.96     28.89 o
   4 -10   3      121.18      114.04     24.02 o
   5 -10   3      184.15      167.09     49.22 o
   6 -10   3        3.96      -26.87     27.22 o
  -6  -9   3       41.10       47.97     44.56 o
  -5  -9   3       38.74       47.88     11.10 o
  -4  -9   3      542.63      546.21     25.02 o
  -3  -9   3      249.26      255.83     25.61 o
  -2  -9   3      411.66      396.95     14.97 o
  -1  -9   3     2925.32     2907.47     88.59 o
   0  -9   3     1501.72     1548.07     43.97 o
   1  -9   3      165.29      147.67     17.68 o
   2  -9   3     1851.39     1819.36     94.76 o
   3  -9   3      467.73      544.65     40.24 o
   4  -9   3      138.75      137.92     25.20 o
   5  -9   3       33.99       71.92     20.33 o
   6  -9   3       38.23        9.33     21.86 o
  -6  -8   3       23.48       11.08      5.32 o
  -5  -8   3      245.66      221.74     48.39 o
  -4  -8   3       90.85       86.98      6.91 o
  -3  -8   3      736.41      681.97     22.97 o
  -2  -8   3      156.30      137.59     16.49 o
  -1  -8   3       94.50       96.86      5.80 o
   0  -8   3     3275.77     3384.36     91.22 o
   1  -8   3     5245.90     4775.24    272.71 o
   2  -8   3      931.73      930.15     49.85 o
   3  -8   3      603.65      625.35     43.93 o
   4  -8   3      334.38      370.11     38.50 o
   5  -8   3        9.75        9.82     16.08 o
   6  -8   3        4.45       -2.23     18.73 o
  -6  -7   3       48.42       32.37     23.95 o
  -5  -7   3       90.11      116.45     11.27 o
  -4  -7   3       13.76       10.97      4.24 o
  -3  -7   3      206.51      213.81      8.48 o
  -2  -7   3        4.26       10.43      3.54 o
  -1  -7   3     1209.20     1205.80     27.22 o
   0  -7   3     2275.89     2077.46     66.19 o
   1  -7   3      994.39      870.14     63.98 o
   2  -7   3      134.78      134.65     18.24 o
   3  -7   3     1962.78     2113.45    113.41 o
   4  -7   3     1425.39     1491.93    125.53 o
   5  -7   3       44.64       53.33     19.15 o
   6  -7   3       57.20       62.31     24.86 o
  -6  -6   3        5.39        2.73      7.06 o
  -5  -6   3       15.08       13.71      6.81 o
  -4  -6   3      143.35      131.96      6.13 o
  -3  -6   3     1452.79     1372.93     27.53 o
  -2  -6   3     5511.44     5276.87    162.51 o
  -1  -6   3      348.42      319.38     15.48 o
   0  -6   3     7819.17     7651.12    339.51 o
   2  -6   3      300.14      301.67     24.79 o
   3  -6   3      620.35      561.85     36.90 o
   4  -6   3        5.21       13.51     24.79 o
   5  -6   3       18.06       10.30     19.91 o
   6  -6   3       12.22       11.91     29.03 o
  -6  -5   3        3.35       -2.76      9.59 o
  -5  -5   3       53.57       75.76      8.86 o
  -4  -5   3      549.60      544.06     16.91 o
  -3  -5   3     1970.24     2095.81     45.71 o
  -2  -5   3     1846.76     1742.73     65.90 o
  -1  -5   3    13515.69    13108.81    758.51 o
   2  -5   3     1541.25     1414.93     85.29 o
   4  -5   3      328.37      370.32     52.70 o
   5  -5   3       60.88       69.20     38.92 o
   6  -5   3       71.80       57.72     30.01 o
  -6  -4   3        3.90       13.41      8.83 o
  -5  -4   3      391.49      417.35     20.37 o
  -4  -4   3      563.07      577.30     16.51 o
  -3  -4   3      198.75      195.62      6.45 o
  -2  -4   3     1454.61     1348.65     34.55 o
  -1  -4   3    10458.85     9853.96    495.76 o
   0  -4   3     3973.78     4052.48    150.80 o
   2  -4   3     1374.96     1233.42     60.92 o
   3  -4   3       67.14       92.11     20.75 o
   4  -4   3      214.09      212.70     28.89 o
   5  -4   3       12.57       16.78     17.82 o
   6  -4   3       24.98        4.04     22.63 o
  -7  -3   3        0.41       11.78      9.40 o
  -6  -3   3       24.61       23.52      8.17 o
  -5  -3   3      244.79      239.03     12.88 o
  -4  -3   3      690.12      659.29     22.48 o
  -3  -3   3     2930.65     2823.95     66.84 o
  -2  -3   3      210.67      224.46      4.01 o
  -1  -3   3    14299.41    13657.70    737.13 o
   0  -3   3    12858.59    13381.68    729.88 o
   1  -3   3     5050.90     4631.74    143.16 o
   2  -3   3      521.79      478.51     31.75 o
   3  -3   3      365.37      404.71     28.96 o
   4  -3   3      201.39      181.05     27.57 o
   5  -3   3       13.05       -0.45     10.30 o
   6  -3   3       46.37       32.86     38.22 o
  -7  -2   3        2.92        3.16      9.51 o
  -6  -2   3        5.69        1.56      8.36 o
  -5  -2   3      634.63      643.65     28.98 o
  -4  -2   3      386.21      432.33     16.90 o
  -3  -2   3      684.47      640.65     15.54 o
  -2  -2   3     2559.69     2701.25     62.61 o
  -1  -2   3     1209.79     1339.60     25.88 o
   0  -2   3     5386.42     5202.48    169.67 o
   1  -2   3     1987.36     2020.19     61.98 o
   2  -2   3     3603.75     3474.14    181.02 o
   3  -2   3      896.80      838.60     58.20 o
   4  -2   3      220.49      241.54     22.84 o
   5  -2   3      207.16      214.17     17.06 o
   6  -2   3        2.15        5.64     19.49 o
  -7  -1   3        0.52        2.28     11.42 o
  -6  -1   3       59.76       46.26     18.39 o
  -5  -1   3       79.39       90.39     12.32 o
  -4  -1   3      437.39      457.42     18.54 o
  -3  -1   3      408.40      446.73     16.85 o
  -2  -1   3     2243.93     2031.81     50.59 o
  -1  -1   3     1153.29     1101.39     20.79 o
   1  -1   3    18995.44    18595.09   1215.06 o
   2  -1   3      735.95      778.10     18.34 o
   3  -1   3      976.28     1059.69     31.52 o
   4  -1   3      701.84      691.02     33.59 o
   5  -1   3        1.75        1.84      8.22 o
   6  -1   3       67.13       69.61     21.23 o
  -7   0   3       16.29       25.45     15.18 o
  -6   0   3      128.53       13.89     17.45 o
  -5   0   3     1589.44     1798.41     60.63 o
  -4   0   3       31.64       23.73      6.59 o
  -3   0   3     2267.48     2190.04     71.80 o
  -2   0   3     3132.73     2680.77     77.61 o
  -1   0   3     1257.72     1535.76     54.62 o
   0   0   3     3756.49     3330.15     97.68 o
   1   0   3     9475.09     8774.09    396.20 o
   2   0   3      142.58      134.28      7.36 o
   3   0   3     1561.04     1683.75     44.72 o
   4   0   3       20.26       40.42     12.15 o
   5   0   3        6.66       14.22      7.66 o
   6   0   3       17.56        9.80      7.47 o
  -7   1   3        0.99       -1.20     13.40 o
  -6   1   3       37.42       25.00     11.80 o
  -5   1   3      115.16      121.26     12.12 o
  -4   1   3      370.36      398.56     22.06 o
  -3   1   3      419.14      442.38     23.32 o
  -2   1   3     2351.29     2104.95     79.86 o
  -1   1   3      947.73      939.91     19.37 o
   0   1   3      304.34      296.43      8.44 o
   1   1   3    18256.71    17677.04   1140.70 o
   2   1   3      662.90      698.02     20.49 o
   3   1   3      850.76      891.64     21.52 o
   4   1   3      697.50      638.45     23.23 o
   5   1   3        2.62       15.84     10.37 o
   6   1   3       84.66       76.02     10.38 o
  -7   2   3        8.73       -0.01     19.17 o
  -6   2   3        5.42       11.33      8.80 o
  -5   2   3      573.44      579.56     29.63 o
  -4   2   3      344.36      362.53     36.08 o
  -3   2   3      845.11      748.44     34.39 o
  -2   2   3     2579.77     2692.77    115.15 o
  -1   2   3     1278.60     1410.11     45.43 o
   0   2   3     4707.26     4696.84    157.09 o
   1   2   3     2240.24     2202.12     64.61 o
   2   2   3     3878.72     3693.45    108.16 o
   3   2   3     1218.31     1100.38     22.87 o
   4   2   3      201.00      191.43     10.97 o
   5   2   3      235.29      249.89     12.90 o
   6   2   3        2.88        0.31      6.23 o
  -7   3   3        0.60       -3.82     12.17 o
  -6   3   3       23.55        8.74     10.08 o
  -5   3   3      239.33      219.67     18.62 o
  -4   3   3      805.52      776.77     32.92 o
  -3   3   3     2750.10     2590.43    166.12 o
  -1   3   3    12420.47    12073.78    930.50 o
   0   3   3    14138.30    14543.24    793.25 o
   1   3   3     4935.58     4689.91    170.11 o
   2   3   3      636.22      622.14     17.94 o
   3   3   3      332.77      323.19      9.36 o
   4   3   3      243.97      244.93     14.06 o
   5   3   3       13.30       14.35      5.50 o
   6   3   3       30.24       21.85      6.60 o
  -6   4   3        2.20       -2.02     11.05 o
  -5   4   3      400.82      420.59     27.57 o
  -4   4   3      471.50      436.60     38.85 o
  -3   4   3      258.75      276.82     20.68 o
  -2   4   3     1663.87     1611.08     55.16 o
  -1   4   3    10986.24     9977.40    308.85 o
   0   4   3     4202.67     4345.07    148.94 o
   1   4   3     6282.84     6234.67    183.29 o
   2   4   3     1458.54     1285.91     34.71 o
   3   4   3      141.69      179.79      8.26 o
   4   4   3      238.53      232.84      9.92 o
   5   4   3        3.91        1.93      7.52 o
   6   4   3       31.77       28.34     10.21 o
  -6   5   3        6.18        6.50      9.29 o
  -5   5   3       48.46       50.79     14.32 o
  -4   5   3      592.41      645.95     66.84 o
  -3   5   3     2104.04     2245.38    114.53 o
  -2   5   3     1742.15     1642.76     56.54 o
  -1   5   3    13522.31    13200.18    588.06 o
   0   5   3      368.41      409.56     11.00 o
   1   5   3      832.84      734.94     19.94 o
   2   5   3     1339.21     1173.33     40.14 o
   3   5   3      198.18      205.32      4.63 o
   4   5   3      271.25      271.07     10.99 o
   5   5   3       65.74       62.32      7.88 o
   6   5   3       84.76      108.82     26.68 o
  -6   6   3        9.19        2.89      9.89 o
  -5   6   3       47.48       56.50     12.08 o
  -4   6   3      170.70      164.38     23.32 o
  -3   6   3     1364.05     1258.72     63.46 o
  -2   6   3     5035.45     4917.07    224.39 o
  -1   6   3      326.01      295.48     11.04 o
   0   6   3     8301.82     7956.78    289.13 o
   1   6   3      269.15      282.27      9.22 o
   2   6   3      354.27      341.44      6.96 o
   3   6   3      544.39      493.82     12.73 o
   4   6   3        6.55        3.57      6.86 o
   5   6   3       32.11       29.68      4.23 o
   6   6   3       11.89       -6.47     21.11 o
  -6   7   3       41.58        6.26     19.46 o
  -5   7   3      104.08      107.08     27.29 o
  -4   7   3       21.08       17.20     15.66 o
  -3   7   3      186.72      215.81     18.72 o
  -2   7   3        5.17        6.40      1.77 o
  -1   7   3     1197.88     1213.62     31.44 o
   0   7   3     2329.52     2130.74     52.81 o
   1   7   3      939.22      871.25     21.37 o
   2   7   3      128.02      149.34      6.82 o
   3   7   3     1978.27     1973.39     66.71 o
   4   7   3     1354.85     1342.63     33.37 o
   5   7   3       36.76       23.98      7.72 o
   6   7   3       57.34       76.51     36.62 o
  -6   8   3       22.83        8.98     12.63 o
  -5   8   3      221.30      248.20     36.06 o
  -4   8   3       76.22       85.99     17.44 o
  -3   8   3      599.20      568.47     34.72 o
  -2   8   3      277.38      237.97     19.53 o
  -1   8   3       60.63       68.44      6.15 o
   0   8   3     2768.23     2880.68     87.77 o
   1   8   3     5166.69     4871.29    158.11 o
   2   8   3      880.24      856.11     22.03 o
   3   8   3      557.21      582.68     29.75 o
   4   8   3      354.31      387.30     15.00 o
   5   8   3        1.78        3.51      4.42 o
   6   8   3        5.01       20.22     20.39 o
  -6   9   3       32.74       20.97     25.69 o
  -5   9   3       22.19       39.41     41.36 o
  -4   9   3      529.04      555.64     38.60 o
  -3   9   3      174.06      175.98      9.07 o
  -2   9   3      510.94      512.33     16.97 o
  -1   9   3     2606.04     2604.96     85.67 o
   0   9   3     1316.52     1320.73     41.33 o
   1   9   3       84.57       99.87      8.55 o
   2   9   3     1778.60     1743.81     45.45 o
   3   9   3      440.32      494.40     32.32 o
   4   9   3      152.24      141.80      8.29 o
   5   9   3       41.02       39.56      3.69 o
   6   9   3       38.43       54.66     20.50 o
  -6  10   3        4.51        8.66     13.33 o
  -5  10   3       16.03       12.18     23.67 o
  -4  10   3      269.74      297.56     27.38 o
  -3  10   3       75.70       72.01      8.71 o
  -2  10   3      755.19      701.69     19.35 o
  -1  10   3      255.57      286.26     15.75 o
   0  10   3      873.50      947.87     32.07 o
   1  10   3     1734.12     1698.50     48.37 o
   2  10   3      810.91      820.82     27.49 o
   3  10   3      280.82      281.55     10.15 o
   4  10   3      131.33      131.63      6.06 o
   5  10   3      193.82      181.10      9.37 o
   6  10   3        6.67       14.21     20.25 o
  -6  11   3       54.32       35.72     31.05 o
  -5  11   3       29.64       31.76     18.09 o
  -4  11   3      298.42      317.50     29.41 o
  -3  11   3      356.93      351.50     24.43 o
  -2  11   3      360.38      381.73     19.54 o
  -1  11   3     1099.15     1161.74     35.67 o
   0  11   3     1332.05     1334.54     49.26 o
   1  11   3      527.36      484.59     20.24 o
   2  11   3     1222.65     1230.54     37.58 o
   3  11   3       64.59       74.98      6.87 o
   4  11   3      365.02      377.28     28.13 o
   5  11   3       38.70       34.96      3.66 o
   6  11   3       11.12        0.02     16.31 o
  -6  12   3       69.47      117.94     39.34 o
  -5  12   3      126.84      127.56     28.94 o
  -4  12   3       13.36       17.58     22.03 o
  -3  12   3      213.71      208.23     13.78 o
  -2  12   3      536.78      519.97     18.86 o
  -1  12   3       31.99       20.52      9.35 o
   0  12   3     1687.41     1895.38     58.55 o
   1  12   3     1079.10     1118.23     38.84 o
   2  12   3     1644.79     1696.57     50.72 o
   3  12   3      128.96      130.45     11.21 o
   4  12   3      175.56      177.39      9.43 o
   5  12   3      163.70      137.78     15.72 o
   6  12   3       20.61       29.53     22.64 o
  -6  13   3        5.57       38.92     59.53 o
  -5  13   3       17.27       15.75     29.87 o
  -4  13   3       24.92       35.74     22.52 o
  -3  13   3      292.90      284.77     26.34 o
  -2  13   3      302.48      275.42     25.93 o
  -1  13   3      447.54      413.17     21.26 o
   0  13   3      268.12      287.70     16.75 o
   1  13   3      377.98      397.06     17.33 o
   2  13   3       57.61       76.73      8.86 o
   3  13   3      276.13      253.26     14.20 o
   4  13   3      253.88      250.58     18.21 o
   5  13   3        5.51       19.66     14.37 o
   6  13   3       19.64        7.27     13.66 o
  -5  14   3       28.02       44.01     41.32 o
  -4  14   3      168.41      160.06      8.91 o
  -3  14   3      521.70      610.10     32.04 o
  -2  14   3     1130.11     1062.49     40.21 o
  -1  14   3      251.00      254.27     18.75 o
   0  14   3      677.31      672.74     28.87 o
   1  14   3      144.81      154.74     13.10 o
   2  14   3      365.40      393.31     19.40 o
   3  14   3      300.77      291.43     16.44 o
   4  14   3       26.06       25.44      6.26 o
   5  14   3        5.60       17.87     15.91 o
  -5  15   3       52.98       87.99     28.45 o
  -4  15   3       22.43        8.34      8.50 o
  -3  15   3        4.11        5.35      6.46 o
  -2  15   3      483.24      533.59     26.14 o
  -1  15   3       57.44       52.48     11.19 o
   0  15   3      141.99      139.28     15.62 o
   1  15   3      285.15      274.71     17.04 o
   2  15   3      112.50      120.66     13.73 o
   3  15   3       90.67       88.59     13.79 o
   4  15   3       52.67       58.95     11.03 o
   5  15   3        8.19       -4.26     26.80 o
  -5  16   3       91.15       87.53     31.91 o
  -4  16   3       87.81      117.28     43.51 o
  -3  16   3      137.33      103.27     16.24 o
  -2  16   3      280.25      255.93     19.97 o
  -1  16   3      377.28      375.13     31.68 o
   0  16   3      378.75      397.18     31.62 o
   1  16   3      462.72      529.27     27.32 o
   2  16   3      214.11      220.02     20.93 o
   3  16   3       22.11       32.30      9.18 o
   4  16   3       63.35       65.48      9.06 o
   5  16   3        7.57        7.63     13.63 o
  -5  17   3        5.54       15.62     43.06 o
  -4  17   3       68.51       65.58     20.66 o
  -3  17   3      120.19      109.37     12.03 o
  -2  17   3       73.12       63.10     12.84 o
  -1  17   3     1041.41     1072.33     47.75 o
   0  17   3      579.15      635.26     37.66 o
   1  17   3       26.66       11.85      9.69 o
   2  17   3       92.88       86.56     17.26 o
   3  17   3      203.33      191.27     15.52 o
   4  17   3        1.34        7.17      8.70 o
   5  17   3        7.56       11.79     15.15 o
  -5  18   3       17.21       29.41     28.94 o
  -4  18   3       12.71        6.79     12.20 o
  -3  18   3      139.83      132.82     24.42 o
  -2  18   3      171.66      161.54     20.65 o
  -1  18   3       65.07       58.25     15.43 o
   0  18   3      316.28      360.87     27.11 o
   1  18   3      153.56      137.49     20.83 o
   2  18   3       86.65       80.26     16.46 o
   3  18   3       31.44       20.57     12.66 o
   4  18   3       15.95        1.42     10.78 o
   5  18   3        9.59        4.82     15.88 o
  -4  19   3       27.65       29.59     31.62 o
  -3  19   3       22.81       51.00     19.44 o
  -2  19   3       15.85       29.05     13.19 o
  -1  19   3       15.26       30.46     14.13 o
   0  19   3      122.06      136.53     18.83 o
   1  19   3       63.32       79.05     16.94 o
   2  19   3      481.38      495.12     31.15 o
   3  19   3      136.73       86.54     26.73 o
   4  19   3       28.79       27.89     17.11 o
  -4  20   3        0.67       34.16     59.63 o
  -3  20   3       63.10       70.05     13.25 o
  -2  20   3       69.78       29.91     16.68 o
  -1  20   3       83.03       85.31     26.59 o
   0  20   3       43.73       44.48     16.18 o
   1  20   3       13.58       15.75     13.29 o
   2  20   3       73.71       67.97     14.94 o
   3  20   3        6.09        9.48      9.27 o
   4  20   3        2.54       47.12     31.80 o
  -4  21   3        9.28       78.42     45.18 o
  -3  21   3        2.66        3.78     10.10 o
  -2  21   3       54.55       82.94     25.54 o
  -1  21   3        1.68       -0.03     17.94 o
   0  21   3       32.63       29.09     19.02 o
   1  21   3       45.70       49.84     16.65 o
   2  21   3       16.31       10.21     14.21 o
   3  21   3       98.80       62.61     25.82 o
   4  21   3       56.83       84.87     43.39 o
  -3  22   3        5.80       13.29     11.62 o
  -2  22   3      112.62      109.49     22.46 o
  -1  22   3        1.47       -2.41     14.12 o
   0  22   3        7.54        1.91     12.53 o
   1  22   3       89.65      108.29     19.94 o
   2  22   3       47.96       27.51     16.39 o
   3  22   3        5.62       15.20     12.79 o
  -3  23   3       13.50       18.92     11.08 o
  -2  23   3        9.83        8.41     27.30 o
  -1  23   3       58.99       48.10     18.57 o
   0  23   3        1.79       21.04     15.67 o
   1  23   3       40.23       11.43     16.57 o
   2  23   3       18.52       14.40     13.54 o
   3  23   3       10.35       -2.12     11.80 o
  -2  24   3        4.75       -8.32     20.81 o
  -1  24   3        9.42       21.50     17.36 o
   0  24   3        2.67      -23.62     19.40 o
   1  24   3       19.04       22.48     18.16 o
   2  24   3       49.33       46.19     21.39 o
  -2  25   3       13.21       27.59     26.32 o
  -1  25   3       37.77       16.73     21.19 o
   0  25   3       57.69       78.18     24.21 o
   1  25   3       28.86       14.58     46.12 o
   2  25   3        0.30       -3.27     15.75 o
  -1  26   3        2.46       22.93     26.09 o
   0  26   3       47.67       45.11     20.53 o
   1  26   3        2.67       51.59     19.86 o
   0 -26   4       11.32       17.54     35.79 o
  -2 -25   4       18.58       29.69     15.66 o
  -1 -25   4       23.55       15.67     17.43 o
   0 -25   4        5.51        0.97     32.17 o
   1 -25   4        4.48        7.94     30.49 o
  -2 -24   4        3.26       14.29     20.91 o
  -1 -24   4       28.81       38.83     19.64 o
   0 -24   4        6.40       -8.25     17.75 o
   1 -24   4        5.69      -40.83     27.22 o
   2 -24   4        5.23      -38.43     25.62 o
  -3 -23   4       38.56       32.93     49.36 o
  -2 -23   4       41.12       53.06     17.56 o
  -1 -23   4       15.63       39.04     23.11 o
   0 -23   4       57.39       45.89     21.41 o
   1 -23   4       17.11        3.97     28.06 o
   2 -23   4       14.99       10.10     26.18 o
   3 -23   4        5.30        2.23     22.91 o
  -3 -22   4        3.14       58.06     35.16 o
  -2 -22   4        3.35       19.35     34.60 o
  -1 -22   4        1.34       27.29     18.74 o
   0 -22   4      131.57       99.26     25.12 o
   1 -22   4       40.22       86.40     53.47 o
   2 -22   4        7.30       24.30     41.29 o
   3 -22   4        2.83       -5.22     21.86 o
  -4 -21   4       18.49       30.01     49.43 o
  -3 -21   4       10.29       19.09      9.49 o
  -2 -21   4       70.83       85.68     16.64 o
  -1 -21   4       71.91       56.14     17.62 o
   0 -21   4       63.60       55.83     20.54 o
   1 -21   4       37.03       55.49     29.17 o
   2 -21   4       11.84       18.52     23.11 o
   3 -21   4        5.87       16.64     21.30 o
  -4 -20   4        4.25      -13.37     41.36 o
  -3 -20   4       52.54       51.22     29.80 o
  -2 -20   4       13.01        6.91     11.91 o
  -1 -20   4        2.36        5.91     14.08 o
   0 -20   4       31.35       27.60     15.90 o
   1 -20   4      368.32      345.74     56.67 o
   2 -20   4        0.53       13.09     37.25 o
   3 -20   4      111.91       88.70     46.23 o
   4 -20   4       14.83        1.18     20.26 o
  -4 -19   4       26.92      100.16     35.81 o
  -3 -19   4       93.04       78.39     19.04 o
  -2 -19   4       21.65       35.52     17.21 o
  -1 -19   4       17.96        5.67     12.77 o
   0 -19   4       62.22       86.47     19.09 o
   1 -19   4       49.29       59.67     30.15 o
   2 -19   4       30.10       11.77     24.51 o
   3 -19   4        0.97       11.77     19.29 o
   4 -19   4       31.61       40.17     22.49 o
  -5 -18   4        9.11      -20.09     26.51 o
  -4 -18   4       74.48       90.21     33.06 o
  -3 -18   4       36.99       30.89     15.46 o
  -2 -18   4        6.62        4.35     15.11 o
  -1 -18   4       33.52       27.84     13.19 o
   0 -18   4      187.39      179.04     22.90 o
   1 -18   4        7.82       20.54     20.40 o
   2 -18   4       47.03       42.75     44.70 o
   3 -18   4       16.52        4.18     30.49 o
   4 -18   4       47.11       30.63     39.06 o
  -5 -17   4        4.86       -9.51     25.33 o
  -4 -17   4       38.28       30.15     28.77 o
  -3 -17   4       53.38       56.19      8.23 o
  -2 -17   4      170.92      187.31     22.56 o
  -1 -17   4      138.54      144.25     16.96 o
   0 -17   4      362.04      327.09     28.66 o
   1 -17   4      225.14      212.97     35.37 o
   2 -17   4      848.72      826.76     72.20 o
   3 -17   4       87.02       74.84     25.55 o
   4 -17   4       27.22       24.02     19.91 o
   5 -17   4       41.17       44.00     37.18 o
  -5 -16   4       12.42       51.24     36.55 o
  -4 -16   4       26.86       29.72     14.61 o
  -3 -16   4      161.88      150.48     10.17 o
  -2 -16   4      547.77      504.08     23.77 o
  -1 -16   4      483.63      468.45     32.40 o
   0 -16   4       23.53       29.11     16.29 o
   1 -16   4      322.63      375.47     45.95 o
   2 -16   4       19.37       40.03     30.56 o
   3 -16   4      247.40      263.59     37.94 o
   4 -16   4       14.44       13.58     19.08 o
   5 -16   4       18.35       -6.61     19.49 o
  -5 -15   4       87.36      144.95     47.76 o
  -4 -15   4       13.16       29.02     21.19 o
  -3 -15   4      432.51      433.82     17.02 o
  -2 -15   4      414.26      464.81     20.56 o
  -1 -15   4     1619.78     1534.74     56.79 o
   0 -15   4      196.91      224.99     20.17 o
   1 -15   4      971.59     1006.18    122.40 o
   2 -15   4       26.49       18.10     19.29 o
   3 -15   4      122.70      137.85     51.03 o
   4 -15   4       42.42       12.74     21.17 o
   5 -15   4       34.61       44.56     24.23 o
  -5 -14   4       11.42      -23.39     50.75 o
  -4 -14   4      148.08      148.62     28.77 o
  -3 -14   4       93.74       92.44     10.21 o
  -2 -14   4      301.58      305.23     20.30 o
  -1 -14   4      100.67       94.02     10.52 o
   0 -14   4     1098.76     1038.48     48.62 o
   1 -14   4      443.30      445.79     44.77 o
   2 -14   4      267.75      305.78     37.39 o
   3 -14   4       26.17       58.90     21.10 o
   4 -14   4       47.27       92.39     21.37 o
   5 -14   4        3.06        3.20     33.56 o
  -6 -13   4        7.13       26.80     46.72 o
  -5 -13   4      152.86      161.18     44.70 o
  -4 -13   4      245.23      234.45     38.47 o
  -3 -13   4       60.74       63.57      7.61 o
  -2 -13   4      302.49      286.89     17.25 o
  -1 -13   4       37.37       47.48      8.82 o
   0 -13   4      236.94      185.10     17.57 o
   1 -13   4       80.09       66.77     20.54 o
   2 -13   4      397.19      353.19     56.46 o
   3 -13   4      144.49      141.47     25.69 o
   4 -13   4      180.73      204.06     31.05 o
   5 -13   4       34.74       23.60     20.05 o
  -6 -12   4       13.08       33.14     30.01 o
  -5 -12   4       14.23       -5.08     25.41 o
  -4 -12   4      346.15      373.03     43.98 o
  -3 -12   4      847.49      819.60     20.28 o
  -2 -12   4      313.56      287.42     15.18 o
  -1 -12   4     2065.23     2124.26     73.11 o
   0 -12   4      732.93      759.06     34.26 o
   1 -12   4      661.78      702.83     57.58 o
   2 -12   4      264.87      258.30     29.73 o
   3 -12   4       33.24       37.74     34.95 o
   4 -12   4       38.55       48.46     36.83 o
   5 -12   4        7.75       17.48     19.84 o
   6 -12   4       16.33       -5.01     19.91 o
  -6 -11   4       11.66        8.01     30.42 o
  -5 -11   4       19.01       68.93     32.30 o
  -4 -11   4      233.84      229.89     30.73 o
  -3 -11   4      129.73      136.65     21.61 o
  -2 -11   4      145.35      143.81      7.03 o
  -1 -11   4     1132.69     1153.67     33.21 o
   0 -11   4      544.11      586.63     32.27 o
   1 -11   4      134.12      131.31     22.77 o
   2 -11   4      917.96      870.28     63.22 o
   3 -11   4      282.34      264.77     55.70 o
   4 -11   4      246.06      261.36     32.17 o
   5 -11   4       94.24       81.74     26.25 o
   6 -11   4        8.51       -0.91     18.59 o
  -6 -10   4       18.27       48.94     55.70 o
  -5 -10   4      231.91      228.22     46.09 o
  -4 -10   4      350.82      412.36     42.13 o
  -3 -10   4       82.06       76.07     17.28 o
  -2 -10   4      150.40      169.72     10.00 o
  -1 -10   4      305.06      275.90     11.77 o
   0 -10   4       88.90       88.89     10.77 o
   1 -10   4       41.99       44.91     16.36 o
   2 -10   4      164.29      178.30     25.41 o
   3 -10   4      209.00      242.70     27.22 o
   4 -10   4        4.34        6.20     15.66 o
   5 -10   4       37.68        4.46     36.20 o
   6 -10   4       18.49       -2.02     38.85 o
  -6  -9   4       24.02       40.03     25.76 o
  -5  -9   4      101.73       93.27      6.09 o
  -4  -9   4        6.46       24.24     15.25 o
  -3  -9   4      307.99      264.87     25.72 o
  -2  -9   4     1212.70     1138.70     48.84 o
  -1  -9   4     1585.59     1564.22     92.39 o
   0  -9   4     2448.70     2634.82     96.77 o
   1  -9   4        5.85        6.34     22.70 o
   2  -9   4     1210.81     1174.94     94.69 o
   3  -9   4      103.38      146.62     22.63 o
   4  -9   4      144.28      160.97     28.06 o
   5  -9   4      203.56      239.64     36.62 o
   6  -9   4       16.52       24.30     23.04 o
  -6  -8   4       15.49      -13.37     43.24 o
  -5  -8   4       24.67       23.87      2.86 o
  -4  -8   4      488.66      544.15     47.42 o
  -3  -8   4      129.39      139.96     17.82 o
  -2  -8   4     1409.39     1445.10     61.26 o
  -1  -8   4     1522.65     1542.30     55.94 o
   0  -8   4     2427.82     2500.26     96.55 o
   1  -8   4     2131.36     1932.92     96.29 o
   2  -8   4      818.68      771.62     75.19 o
   3  -8   4     1055.48     1126.90     70.53 o
   4  -8   4      216.02      211.86     32.93 o
   5  -8   4       97.97      121.21     29.03 o
   6  -8   4       10.70      -17.06     20.82 o
  -6  -7   4       55.45       48.32     30.63 o
  -5  -7   4      209.71      201.40     10.68 o
  -4  -7   4      338.51      319.23     11.34 o
  -3  -7   4      404.77      397.66     29.48 o
  -2  -7   4     4998.65     4642.23    201.08 o
  -1  -7   4      181.07      191.81     12.69 o
   0  -7   4     5030.17     5300.73    208.04 o
   1  -7   4     1529.15     1587.52     81.11 o
   2  -7   4     1472.19     1458.16    113.00 o
   3  -7   4       31.23        5.71     14.62 o
   4  -7   4      241.72      255.44     53.47 o
   5  -7   4      243.41      216.80     36.20 o
   6  -7   4        7.47       -8.70     33.56 o
  -6  -6   4       60.07       41.72     12.35 o
  -5  -6   4        1.90        5.53      4.48 o
  -4  -6   4      511.07      499.95     13.04 o
  -3  -6   4      405.63      382.38     29.48 o
  -2  -6   4     2529.09     2367.20    103.80 o
  -1  -6   4     1819.49     1750.94     61.16 o
   0  -6   4     3130.85     2948.21     95.35 o
   1  -6   4     2287.58     2431.80     74.14 o
   2  -6   4      517.56      538.80     57.86 o
   3  -6   4      346.26      316.78     33.07 o
   4  -6   4      839.33      947.35     67.32 o
   5  -6   4        4.73       15.25     31.75 o
   6  -6   4        1.38       -8.91     24.02 o
  -6  -5   4       27.76       14.86      8.28 o
  -5  -5   4      228.80      225.66     10.06 o
  -4  -5   4      122.67      118.97      7.69 o
  -3  -5   4      619.05      567.35     12.75 o
  -2  -5   4     2442.16     2560.76    100.58 o
  -1  -5   4     6066.99     6170.65    263.84 o
   0  -5   4     7866.53     7755.66    352.67 o
   1  -5   4      442.74      452.79     12.08 o
   2  -5   4     3737.42     3674.79    260.39 o
   3  -5   4      158.63      139.10     22.21 o
   4  -5   4      374.12      381.32     42.33 o
   5  -5   4      219.64      245.70     38.22 o
   6  -5   4        1.11       -2.09     22.14 o
  -6  -4   4       65.33       63.12     12.56 o
  -5  -4   4       80.77       81.50      8.44 o
  -4  -4   4      852.19      895.85     23.84 o
  -3  -4   4      690.50      662.72     11.04 o
  -2  -4   4     1047.48     1082.25     50.38 o
  -1  -4   4     2169.44     2129.86     78.99 o
   0  -4   4     5380.52     5047.55    193.39 o
   1  -4   4     2420.91     2248.53     61.73 o
   2  -4   4      140.18      157.62     31.68 o
   3  -4   4       39.43       44.70     16.64 o
   4  -4   4       12.79        8.91     17.96 o
   5  -4   4      227.36      207.26     37.11 o
   6  -4   4       45.86       36.06     51.66 o
  -6  -3   4       26.57       18.92      9.46 o
  -5  -3   4       23.75       37.35      6.56 o
  -4  -3   4      521.19      525.30     16.75 o
  -3  -3   4     1214.04     1262.54     25.84 o
  -2  -3   4     1651.84     1547.08     42.20 o
  -1  -3   4     6664.62     6423.40    190.94 o
   0  -3   4    15088.64    15716.09    760.44 o
   1  -3   4     8442.64     8095.68    340.57 o
   2  -3   4     4962.00     4688.28    267.91 o
   3  -3   4     1501.33     1649.49    123.51 o
   4  -3   4      161.20      166.47     30.63 o
   5  -3   4      333.01      421.70     49.01 o
   6  -3   4       13.18       31.89     26.46 o
  -6  -2   4       26.74       16.23      8.64 o
  -5  -2   4      182.99      188.31     13.03 o
  -4  -2   4      508.73      544.96     18.87 o
  -3  -2   4      306.43      283.01     13.89 o
  -2  -2   4     1564.20     1584.12     33.44 o
  -1  -2   4     2926.45     2431.19     74.33 o
   1  -2   4     3183.17     3381.04    119.65 o
   2  -2   4     1058.88      966.35     52.15 o
   3  -2   4      851.41      823.56     82.22 o
   4  -2   4       57.40       64.96     39.41 o
   5  -2   4        0.87        0.49     20.05 o
   6  -2   4       64.97       59.81     30.84 o
  -7  -1   4       18.72        8.90     14.69 o
  -6  -1   4       12.45        4.91     11.74 o
  -5  -1   4      174.21      201.25     13.84 o
  -4  -1   4      330.23      346.56     18.44 o
  -3  -1   4     2250.95     2372.34     59.65 o
  -2  -1   4     2000.53     1953.94     47.76 o
  -1  -1   4     5539.37     5199.58    167.12 o
   0  -1   4     2311.45     2158.03     64.24 o
   1  -1   4     7151.38     6970.83    303.16 o
   2  -1   4     1103.91     1181.78     26.42 o
   3  -1   4      196.65      234.90     28.82 o
   4  -1   4      594.48      600.28     57.79 o
   5  -1   4       55.72       50.27     26.32 o
   6  -1   4        0.08       -8.15     43.10 o
  -7   0   4        9.35       11.20     12.76 o
  -6   0   4        1.44        5.46      7.59 o
  -5   0   4       52.13       34.69      9.66 o
  -4   0   4      143.88      125.52     12.01 o
  -3   0   4      896.81     1018.65     54.34 o
  -2   0   4     1578.63     1238.50     29.44 o
  -1   0   4     4839.50     5391.86    189.33 o
   0   0   4     2856.95     3125.45     92.65 o
   1   0   4    11839.82    10945.97    565.11 o
   2   0   4      191.06      211.61      7.13 o
   3   0   4     1291.90     1199.74     90.65 o
   4   0   4      148.83      177.95     31.26 o
   5   0   4       48.51       41.15     42.54 o
   6   0   4       35.07       39.06     20.59 o
  -7   1   4       17.47       -0.50     12.77 o
  -6   1   4       20.55        6.16      8.32 o
  -5   1   4      144.07      153.31     16.97 o
  -4   1   4      311.18      325.25     21.45 o
  -3   1   4     1830.00     1923.52     88.98 o
  -2   1   4     1850.65     1798.14     45.11 o
  -1   1   4     4966.21     4595.21    156.78 o
   0   1   4     2205.32     2067.67     57.06 o
   1   1   4     7599.94     7440.25    319.27 o
   2   1   4     1040.97     1112.48     27.72 o
   3   1   4      237.35      256.73     10.85 o
   4   1   4      656.70      663.99     58.97 o
   5   1   4       68.66       50.13     27.01 o
   6   1   4        0.92       19.25     26.80 o
  -6   2   4       36.59        2.94     10.31 o
  -5   2   4      195.45      180.55     17.96 o
  -4   2   4      560.71      604.72     27.66 o
  -3   2   4      372.55      367.53     20.40 o
  -2   2   4     1246.58     1240.94     35.51 o
  -1   2   4     3652.82     3097.59     78.99 o
   0   2   4      747.30      808.01     22.29 o
   1   2   4     3475.28     3565.41    122.72 o
   2   2   4     1107.12      990.45     29.54 o
   3   2   4      873.45      818.36     29.71 o
   4   2   4       72.05       67.41      9.60 o
   5   2   4        5.17       11.56     22.56 o
   6   2   4       60.58       61.90     29.19 o
  -6   3   4       28.88       25.99     13.30 o
  -5   3   4       33.13       26.64     12.08 o
  -4   3   4      469.45      445.23     33.70 o
  -3   3   4     1221.01     1235.58     58.69 o
  -2   3   4     1853.59     1788.45     91.55 o
  -1   3   4     5554.29     5339.02    190.18 o
   0   3   4    13590.23    14075.36    820.73 o
   1   3   4     8040.26     7557.04    360.14 o
   2   3   4     4800.40     4511.13    143.56 o
   3   3   4     1398.51     1423.08     52.11 o
   4   3   4      194.16      208.81     13.66 o
   5   3   4      301.06      349.82     38.07 o
   6   3   4       12.03       24.59     25.88 o
  -6   4   4       69.62       64.25     14.54 o
  -5   4   4       78.06       73.23     17.44 o
  -4   4   4      835.00      820.01     76.93 o
  -3   4   4      655.02      654.24     56.25 o
  -2   4   4      847.87      880.58     44.28 o
  -1   4   4     2548.59     2472.56     71.15 o
   0   4   4     5384.38     4950.98    178.57 o
   1   4   4     2286.70     2126.67     81.17 o
   2   4   4      123.52      130.43      9.63 o
   3   4   4       36.50       50.11      8.91 o
   4   4   4       19.97       24.93      8.99 o
   5   4   4      207.01      198.35     16.89 o
   6   4   4       47.03       84.69     26.25 o
  -6   5   4       18.36       24.34     12.17 o
  -5   5   4      224.94      242.86     26.53 o
  -4   5   4      116.46      120.31     20.54 o
  -3   5   4      623.55      608.08     55.14 o
  -2   5   4     2127.42     2291.05    148.16 o
  -1   5   4     5581.50     5752.51    150.13 o
   0   5   4     7051.89     6957.00    251.87 o
   1   5   4      553.14      543.43     24.29 o
   2   5   4     4155.95     3940.36    125.58 o
   3   5   4      162.63      125.85     13.97 o
   4   5   4      407.69      388.59     22.79 o
   5   5   4      194.63      209.92     18.52 o
   6   5   4        2.83       19.71     24.36 o
  -6   6   4       74.34       80.33     15.79 o
  -5   6   4        0.51       17.20     15.80 o
  -4   6   4      536.71      526.83     41.15 o
  -3   6   4      431.36      384.59     30.91 o
  -2   6   4     2871.32     2780.98    110.87 o
  -1   6   4     1505.94     1484.76     27.77 o
   0   6   4     2950.11     2739.06     75.85 o
   1   6   4     2038.66     2186.04     63.15 o
   2   6   4      540.60      515.30     20.08 o
   3   6   4      370.45      368.43     16.95 o
   4   6   4      758.10      812.71     40.13 o
   5   6   4        2.97        1.59     10.48 o
   6   6   4        2.28       58.01     22.72 o
  -6   7   4       52.63       58.50     16.57 o
  -5   7   4      281.25      291.79     33.28 o
  -4   7   4      354.92      342.19     34.81 o
  -3   7   4      371.85      349.80     24.56 o
  -2   7   4     5267.58     4931.75    226.49 o
  -1   7   4      115.05      122.58      8.14 o
   0   7   4     4913.97     5049.85    159.73 o
   1   7   4     1563.64     1626.26     46.98 o
   2   7   4     1512.35     1444.34     31.43 o
   3   7   4       36.58       12.70      9.17 o
   4   7   4      249.23      235.12     19.69 o
   5   7   4      230.21      231.86     20.04 o
   6   7   4       12.69       -1.76     20.10 o
  -6   8   4       17.38       17.76     17.29 o
  -5   8   4       14.30       16.36     20.26 o
  -4   8   4      598.28      616.50     79.44 o
  -3   8   4      114.68      121.63     20.08 o
  -2   8   4     1679.86     1737.80     76.51 o
  -1   8   4     1403.40     1455.09     43.57 o
   0   8   4     2485.64     2530.76     73.33 o
   1   8   4     1932.21     1693.57     57.87 o
   2   8   4      797.04      760.96     18.94 o
   3   8   4      971.52      986.67     39.27 o
   4   8   4      236.43      220.88     20.26 o
   5   8   4       98.27      107.23     15.09 o
   6   8   4       13.88       -6.39     14.47 o
  -6   9   4       27.30       -7.31     15.28 o
  -5   9   4       89.11      111.40     28.34 o
  -4   9   4       23.49       23.98     15.00 o
  -3   9   4      381.40      329.65     25.26 o
  -2   9   4     1114.72     1017.99     37.17 o
  -1   9   4     1942.93     1990.75     56.45 o
   0   9   4     2660.75     2818.00     79.81 o
   1   9   4       15.41       21.68      6.27 o
   2   9   4     1067.37     1009.41     24.14 o
   3   9   4       81.93       87.91     16.00 o
   4   9   4      132.57      137.61     15.06 o
   5   9   4      183.64      192.51     23.25 o
   6   9   4       15.76       14.07     22.53 o
  -6  10   4       14.60       50.13     47.97 o
  -5  10   4      225.75      197.31     65.72 o
  -4  10   4      336.82      372.47     33.92 o
  -3  10   4       85.99       72.79     20.22 o
  -2  10   4      208.01      219.47     20.47 o
  -1  10   4      428.52      404.66     27.40 o
   0  10   4       45.78       54.07     10.54 o
   1  10   4       48.06       51.50      9.98 o
   2  10   4      171.59      180.82     11.60 o
   3  10   4      164.91      171.98      8.22 o
   4  10   4        1.50       -5.45     11.22 o
   5  10   4       43.82       32.28     12.91 o
   6  10   4       17.09       32.64     18.00 o
  -6  11   4       16.80       37.11     27.85 o
  -5  11   4       24.40       49.92     28.68 o
  -4  11   4      233.16      250.41     29.58 o
  -3  11   4      118.60      127.11     25.48 o
  -2  11   4      128.03      123.16     10.29 o
  -1  11   4      962.10     1004.31     32.47 o
   0  11   4      538.79      576.91     21.67 o
   1  11   4      159.52      137.57     10.35 o
   2  11   4     1034.86     1008.95     29.33 o
   3  11   4      324.79      312.61     10.29 o
   4  11   4      184.86      175.78     21.19 o
   5  11   4       96.31       80.52     18.25 o
   6  11   4        6.30        5.95     29.46 o
  -6  12   4       16.58        0.00     27.50 o
  -5  12   4       11.42       17.41     23.88 o
  -4  12   4      275.96      286.79     34.78 o
  -3  12   4      848.29      826.43     28.61 o
  -2  12   4      263.71      252.80     11.55 o
  -1  12   4     2084.65     2205.78     69.23 o
   0  12   4      591.59      648.84     29.50 o
   1  12   4      865.95      933.73     33.83 o
   2  12   4      207.25      196.66     11.17 o
   3  12   4       64.24       62.25      8.62 o
   4  12   4       67.43       57.80      7.47 o
   5  12   4        5.97       12.28     17.60 o
   6  12   4       18.36       20.67     16.33 o
  -6  13   4        5.93      -11.70     26.67 o
  -5  13   4      122.42      150.59     31.44 o
  -4  13   4      258.10      227.66     40.46 o
  -3  13   4       89.24       93.70      5.33 o
  -2  13   4      270.33      273.90     18.21 o
  -1  13   4       32.13       40.77     11.44 o
   0  13   4      218.29      209.97     14.62 o
   1  13   4       68.63       56.98      9.88 o
   2  13   4      310.06      266.73     14.12 o
   3  13   4      127.46      119.70     12.51 o
   4  13   4      205.17      180.48      9.10 o
   5  13   4       34.50       10.86     14.21 o
  -5  14   4        7.17       27.74     27.21 o
  -4  14   4      138.43      115.23     29.00 o
  -3  14   4      120.25      132.90     11.01 o
  -2  14   4      344.73      361.10     25.83 o
  -1  14   4       81.03       72.02     12.19 o
   0  14   4     1099.71     1080.46     45.53 o
   1  14   4      387.45      410.20     26.28 o
   2  14   4      281.77      304.02     17.24 o
   3  14   4       37.28       38.44     10.51 o
   4  14   4       34.46       36.97      7.64 o
   5  14   4        5.47       25.53     18.70 o
  -5  15   4       95.45      134.34     35.11 o
  -4  15   4       26.33       18.46     21.32 o
  -3  15   4      422.55      443.49     22.88 o
  -2  15   4      273.33      326.08     28.67 o
  -1  15   4     1601.18     1599.74     74.89 o
   0  15   4      184.36      204.69     21.07 o
   1  15   4     1089.23     1038.18     54.69 o
   2  15   4       21.57       28.55      9.00 o
   3  15   4      160.28      178.88     16.07 o
   4  15   4       46.46       30.36      9.17 o
   5  15   4       32.31       70.70     18.84 o
  -5  16   4       11.77       19.76     44.42 o
  -4  16   4       11.67       35.35     62.73 o
  -3  16   4      197.60      169.98     25.26 o
  -2  16   4      515.50      531.99     35.56 o
  -1  16   4      516.08      549.24     27.63 o
   0  16   4       42.85       65.70     12.25 o
   1  16   4      325.50      375.00     26.79 o
   2  16   4       22.44        6.22      8.58 o
   3  16   4      291.16      262.29     15.86 o
   4  16   4       14.05       15.21      8.43 o
   5  16   4       22.73       17.36     13.91 o
  -5  17   4        7.87      -13.21     31.31 o
  -4  17   4       32.18      116.10     34.56 o
  -3  17   4       53.27       51.39      8.74 o
  -2  17   4      160.96      192.04     22.69 o
  -1  17   4      132.15      118.64     17.25 o
   0  17   4      392.44      369.23     24.51 o
   1  17   4      187.63      164.90     24.38 o
   2  17   4      787.31      754.51     33.63 o
   3  17   4       60.75       70.02     11.65 o
   4  17   4       20.21        6.53      9.99 o
   5  17   4       47.55       22.86     21.12 o
  -5  18   4        8.02       40.22     40.87 o
  -4  18   4       83.25       62.31     32.77 o
  -3  18   4       30.70       33.04     18.31 o
  -2  18   4        5.23       11.66     13.27 o
  -1  18   4       61.21       57.82     17.88 o
   0  18   4      178.27      175.93     20.00 o
   1  18   4        4.67        0.87     12.59 o
   2  18   4       50.93       71.07     12.90 o
   3  18   4       18.70        8.59      8.92 o
   4  18   4       45.03       45.38     18.91 o
  -4  19   4       25.51       65.23     34.88 o
  -3  19   4       91.20       65.93     36.82 o
  -2  19   4       19.04       22.95     18.05 o
  -1  19   4       22.03       27.17     12.82 o
   0  19   4       83.52       80.01     21.40 o
   1  19   4       62.67       87.33     16.85 o
   2  19   4       54.85       41.82     12.18 o
   3  19   4        3.04       -7.53      8.79 o
   4  19   4       24.05       19.41     19.66 o
  -4  20   4        2.32       46.24     37.77 o
  -3  20   4       49.69       50.72     11.23 o
  -2  20   4       27.98       47.76     21.90 o
  -1  20   4        4.22       17.00     13.51 o
   0  20   4       53.73       21.66     18.76 o
   1  20   4      384.33      411.20     29.79 o
   2  20   4        0.66       10.42     13.76 o
   3  20   4      119.56       74.06     27.12 o
   4  20   4       18.08        3.40     15.63 o
  -4  21   4       15.90       77.71     36.66 o
  -3  21   4        7.44        8.00     10.48 o
  -2  21   4       76.58      101.90     23.47 o
  -1  21   4       61.03       64.35     27.88 o
   0  21   4       69.58       84.00     20.62 o
   1  21   4       43.41       38.65     15.46 o
   2  21   4       14.51        8.18     14.19 o
   3  21   4        5.94       -3.87     17.48 o
  -3  22   4        3.40       -0.76     14.44 o
  -2  22   4        4.26       -2.80     13.82 o
  -1  22   4        0.88      -22.93     18.85 o
   0  22   4      120.11      149.88     24.12 o
   1  22   4       23.59       50.89     17.34 o
   2  22   4        5.50       17.00     19.24 o
   3  22   4        5.53        7.19     13.17 o
  -3  23   4       37.02       62.79     41.61 o
  -2  23   4       42.44       73.33     17.19 o
  -1  23   4       13.83        1.89     15.07 o
   0  23   4       63.57       64.97     19.53 o
   1  23   4        8.88       17.99     23.46 o
   2  23   4       14.06       20.78     15.43 o
   3  23   4        2.87       16.15     19.65 o
  -2  24   4        2.01      -21.86     14.57 o
  -1  24   4       29.48       26.38     19.79 o
   0  24   4        8.85       19.80     14.87 o
   1  24   4        5.19       23.06     14.83 o
   2  24   4        5.68       -1.83     13.83 o
  -2  25   4       18.55        9.02     19.54 o
  -1  25   4       18.57       22.65     21.42 o
   0  25   4        4.99       -8.72     15.29 o
   1  25   4        6.14       21.69     25.48 o
   0  26   4       11.71       11.83     17.10 o
  -1 -25   5        2.40       15.87     35.79 o
   0 -25   5        6.27       49.36     39.75 o
   1 -25   5        2.24      -48.87     32.58 o
  -2 -24   5       10.19       -3.20     38.99 o
  -1 -24   5       16.14      -58.69     39.13 o
   0 -24   5       16.56       24.86     38.22 o
   1 -24   5        6.03       -4.39     31.40 o
   2 -24   5       15.01       -5.57     27.78 o
  -3 -23   5        2.06       83.69     51.45 o
  -2 -23   5        2.86        4.80     33.35 o
  -1 -23   5       18.34       31.61     38.29 o
   0 -23   5        1.16        3.55     49.43 o
   1 -23   5       35.38        2.99     54.24 o
   2 -23   5       11.19      129.57     46.37 o
  -3 -22   5        2.07       15.80     36.83 o
  -2 -22   5        4.37       46.44     38.43 o
  -1 -22   5       34.27       34.39     60.92 o
   0 -22   5       68.03        8.08     36.62 o
   1 -22   5       48.45       19.84     33.42 o
   2 -22   5       44.83       45.18     26.87 o
   3 -22   5       33.49       29.87     25.13 o
  -4 -21   5       43.92       21.44     95.45 o
  -3 -21   5       15.52       51.66     39.27 o
  -2 -21   5      147.36      201.28     56.12 o
  -1 -21   5       35.48       48.46     34.88 o
   0 -21   5       99.09       93.92     43.72 o
   1 -21   5      171.46      135.28     68.65 o
   2 -21   5       51.23       37.25     49.15 o
   3 -21   5       10.88       10.93     28.34 o
  -4 -20   5        0.57      -43.17     38.00 o
  -3 -20   5       45.15       -3.90     39.96 o
  -2 -20   5       83.77       64.89     70.81 o
  -1 -20   5       90.71       94.41     37.46 o
   0 -20   5      154.93       89.53     71.29 o
   1 -20   5       82.37       88.14     33.14 o
   2 -20   5       80.03      118.29     36.69 o
   3 -20   5        9.96       19.49     22.42 o
   4 -20   5        5.03      -18.17     38.36 o
  -4 -19   5       10.44       34.36     29.11 o
  -3 -19   5      151.60      180.86     38.93 o
  -2 -19   5       30.77       36.76     29.45 o
  -1 -19   5       31.90       43.93     30.84 o
   0 -19   5       37.52       16.22     26.18 o
   1 -19   5      133.91      109.72     35.02 o
   2 -19   5       12.97       -0.49     37.80 o
   3 -19   5        8.72       11.97     34.67 o
   4 -19   5       29.22       54.44     25.06 o
  -4 -18   5       12.73       88.19     35.95 o
  -3 -18   5       90.42      119.75     51.49 o
  -2 -18   5      138.95      157.54     33.12 o
  -1 -18   5      372.35      385.01     56.95 o
   0 -18   5      180.75      251.75     42.47 o
   1 -18   5      171.24      151.36     37.74 o
   2 -18   5      164.99      145.51     39.41 o
   3 -18   5      122.55      114.88     31.96 o
   4 -18   5       26.89       45.67     25.83 o
  -5 -17   5        8.43       30.36     31.89 o
  -4 -17   5       70.64       93.86     31.88 o
  -3 -17   5        8.07      -11.61     22.00 o
  -2 -17   5       17.97       13.62     19.74 o
  -1 -17   5      135.24      157.90     37.74 o
   0 -17   5       89.76       99.98     33.42 o
   1 -17   5      118.64      114.95     29.17 o
   2 -17   5       56.28       10.37     44.91 o
   3 -17   5      139.37      166.61     60.01 o
   4 -17   5       32.88       11.21     40.31 o
  -5 -16   5       13.54       26.82     23.43 o
  -4 -16   5      125.65      127.45     33.39 o
  -3 -16   5      347.70      315.17     49.15 o
  -2 -16   5       94.19       99.85     25.88 o
  -1 -16   5       46.70       32.90     16.50 o
   0 -16   5      233.30      235.46     38.71 o
   1 -16   5      259.47      315.25     44.98 o
   2 -16   5        6.08       18.17     19.77 o
   3 -16   5      117.91      120.38     30.98 o
   4 -16   5       11.66       11.97     21.17 o
   5 -16   5       12.59       26.18     39.20 o
  -5 -15   5       11.25      -43.69     29.13 o
  -4 -15   5       38.77       32.34     23.09 o
  -3 -15   5       17.78       38.63     18.78 o
  -2 -15   5      725.68      788.38     65.26 o
  -1 -15   5      173.07      228.16     33.00 o
   0 -15   5      681.17      694.83     67.05 o
   1 -15   5      407.01      439.73     55.63 o
   2 -15   5      163.07      174.82     31.47 o
   3 -15   5      474.13      510.96     50.68 o
   4 -15   5        7.69       13.99     19.15 o
   5 -15   5       10.47       36.34     22.14 o
  -5 -14   5       10.69        4.78     21.82 o
  -4 -14   5       18.14       21.84     20.18 o
  -3 -14   5      206.15      234.25     31.55 o
  -2 -14   5      331.94      291.89     34.37 o
  -1 -14   5       15.63       20.70     13.95 o
   0 -14   5      128.62      132.07     30.15 o
   1 -14   5      368.60      356.95     42.40 o
   2 -14   5      183.64      237.20     35.02 o
   3 -14   5       24.73       -1.46     37.04 o
   4 -14   5       77.29       71.71     27.15 o
   5 -14   5       17.57       39.82     25.41 o
  -6 -13   5       18.68      -32.65     30.29 o
  -5 -13   5       80.38       23.72     32.65 o
  -4 -13   5       21.85       36.65     20.73 o
  -3 -13   5      180.29      194.30     27.95 o
  -2 -13   5     1515.40     1485.67     80.22 o
  -1 -13   5      308.96      330.31     33.54 o
   0 -13   5      792.36      739.79     36.88 o
   1 -13   5     1151.04     1205.71     80.07 o
   2 -13   5      141.75      125.74     28.75 o
   3 -13   5       87.60       69.27     24.92 o
   4 -13   5      115.79       99.56     30.63 o
   5 -13   5       54.92       34.18     39.89 o
  -6 -12   5       36.05       46.02     36.48 o
  -5 -12   5       29.25       19.51     21.20 o
  -4 -12   5      182.45      199.78     30.32 o
  -3 -12   5      459.83      444.55     38.30 o
  -2 -12   5        0.55       -3.45     12.11 o
  -1 -12   5       60.17       63.93     20.72 o
   0 -12   5      802.34      873.56     53.95 o
   1 -12   5      691.20      748.51     57.93 o
   2 -12   5     1569.21     1631.87    145.93 o
   3 -12   5      572.67      604.04     57.79 o
   4 -12   5       72.51       80.97     28.34 o
   5 -12   5        1.58       16.15     22.35 o
  -6 -11   5       33.00       56.67     36.13 o
  -5 -11   5        7.32      -33.28     27.15 o
  -4 -11   5      378.59      458.88     40.39 o
  -3 -11   5      230.68      260.65     29.53 o
  -2 -11   5      138.05      134.26     21.83 o
  -1 -11   5      221.62      211.59     20.64 o
   0 -11   5       83.11       84.64     12.35 o
   1 -11   5      110.49      116.27     37.87 o
   2 -11   5      577.50      562.27     49.36 o
   3 -11   5      111.19       94.55     41.29 o
   4 -11   5      105.05      122.19     49.15 o
   5 -11   5       39.56       47.13     24.99 o
   6 -11   5        9.25      -13.65     22.70 o
  -6 -10   5       23.40       64.40     35.92 o
  -5 -10   5       88.66       78.81     34.25 o
  -4 -10   5       81.62      105.44     28.15 o
  -3 -10   5      802.44      836.70     48.76 o
  -2 -10   5      265.48      261.96     22.30 o
  -1 -10   5     4223.57     3945.70    193.67 o
   0 -10   5     3856.21     3827.24    156.37 o
   1 -10   5      634.55      586.50     48.81 o
   2 -10   5     1039.36     1036.05     73.52 o
   3 -10   5      525.37      520.15     47.55 o
   4 -10   5       75.50       76.86     25.62 o
   5 -10   5       16.86       22.91     38.78 o
   6 -10   5        0.68        4.11     35.72 o
  -6  -9   5       32.17       50.27     55.63 o
  -5  -9   5        6.37       17.06     24.02 o
  -4  -9   5      139.69      175.74     30.49 o
  -3  -9   5       93.53      106.23     17.57 o
  -2  -9   5     1047.60     1024.67     59.10 o
  -1  -9   5      874.32      958.58     49.13 o
   0  -9   5     1776.42     1813.98     64.64 o
   1  -9   5      872.65      914.00     56.60 o
   2  -9   5      150.00      144.54     24.99 o
   3  -9   5      383.63      403.67     43.93 o
   4  -9   5      115.68      146.00     30.01 o
   5  -9   5      138.42       91.14     33.63 o
   6  -9   5       21.36        5.85     22.14 o
  -6  -8   5       41.73       45.81     31.82 o
  -5  -8   5      154.32      172.11     35.30 o
  -4  -8   5      602.78      634.45     41.78 o
  -3  -8   5      336.43      368.07     32.38 o
  -2  -8   5      497.69      514.76     30.06 o
  -1  -8   5     4827.19     5089.48    230.23 o
   0  -8   5      957.37     1030.94     40.86 o
   1  -8   5     2642.55     2638.47     97.89 o
   2  -8   5     1176.70     1301.86     81.81 o
   3  -8   5      259.74      297.56     34.18 o
   4  -8   5       67.43       72.34     22.28 o
   5  -8   5       94.94       95.10     29.38 o
   6  -8   5       40.21       44.00     28.06 o
  -6  -7   5       11.96       36.48     27.85 o
  -5  -7   5      111.34      106.10     33.91 o
  -4  -7   5       27.03       29.47     14.79 o
  -3  -7   5      339.01      304.53     23.83 o
  -2  -7   5     1414.20     1335.14     60.76 o
  -1  -7   5      902.80      899.78     36.00 o
   0  -7   5     3532.82     3372.26    131.69 o
   1  -7   5     2755.82     2603.01    106.06 o
   2  -7   5      367.55      415.85     54.51 o
   3  -7   5      480.40      495.08     48.46 o
   4  -7   5      140.85      210.12     53.12 o
   5  -7   5      123.47      114.04     50.82 o
   6  -7   5        4.52      -11.35     35.92 o
  -6  -6   5       26.81       60.92     31.40 o
  -5  -6   5       48.33       45.81      8.73 o
  -4  -6   5      136.36      154.82     19.15 o
  -3  -6   5      947.36      888.30     51.77 o
  -2  -6   5      516.93      549.36     26.56 o
  -1  -6   5      431.41      443.62     27.08 o
   0  -6   5      927.66      921.94     28.15 o
   1  -6   5     1704.27     1844.98     52.89 o
   2  -6   5     1796.89     1887.59    103.88 o
   3  -6   5      205.21      209.70     47.06 o
   4  -6   5      229.07      254.96     37.32 o
   5  -6   5       31.65       22.56     22.00 o
   6  -6   5       83.92       65.10     33.84 o
  -6  -5   5      106.65      121.02      8.67 o
  -5  -5   5       27.78       24.27      4.40 o
  -4  -5   5      848.82      845.91     17.48 o
  -3  -5   5      888.18      917.14     39.66 o
  -2  -5   5     2425.39     2466.03     94.26 o
  -1  -5   5       71.36       84.38     10.99 o
   1  -5   5     2695.87     2584.57     76.44 o
   2  -5   5      131.45      120.86     24.58 o
   3  -5   5      556.33      520.29     70.81 o
   4  -5   5        6.22       14.34     19.08 o
   5  -5   5      116.60      119.54     32.93 o
   6  -5   5       73.28       86.40     37.80 o
  -6  -4   5      109.52      119.83     12.95 o
  -5  -4   5      295.71      305.27     15.56 o
  -4  -4   5      305.20      279.23     10.20 o
  -3  -4   5      586.62      523.19      8.12 o
  -2  -4   5       71.31       95.77     10.61 o
  -1  -4   5     4105.66     4071.35    112.31 o
   0  -4   5     2639.85     2536.42     67.33 o
   1  -4   5      826.88      863.19     21.38 o
   2  -4   5     2785.29     2958.59    157.42 o
   3  -4   5      553.46      577.17     46.86 o
   4  -4   5      145.61      181.02     32.72 o
   5  -4   5       10.58       11.07     22.35 o
   6  -4   5       20.53       26.11     29.24 o
  -6  -3   5       54.37       21.91     30.77 o
  -5  -3   5       44.00       47.02      9.42 o
  -4  -3   5      926.41      901.27     23.38 o
  -3  -3   5      197.65      212.32      7.16 o
  -2  -3   5      809.19      813.90     16.57 o
  -1  -3   5      584.25      652.43     16.85 o
   0  -3   5     1037.20     1005.14     36.46 o
   1  -3   5     1694.89     1808.96     42.06 o
   2  -3   5     2341.75     2394.09    133.47 o
   3  -3   5      786.86      785.48     56.18 o
   4  -3   5       38.19       42.54     37.11 o
   5  -3   5       77.21      130.61     32.93 o
   6  -3   5       17.91       48.46     30.29 o
  -6  -2   5       10.56        4.52      7.86 o
  -5  -2   5      298.82      295.64     12.70 o
  -4  -2   5       95.28      101.53      6.52 o
  -3  -2   5     1329.52     1443.44     39.13 o
  -2  -2   5      222.29      205.59      9.50 o
  -1  -2   5      566.70      515.39     13.31 o
   0  -2   5     4520.43     4387.84    166.15 o
   1  -2   5      893.57      994.20     40.87 o
   2  -2   5     1005.39      969.96     29.52 o
   3  -2   5      499.82      492.37     41.29 o
   4  -2   5      581.47      628.76     55.77 o
   5  -2   5        1.40        3.76     21.37 o
   6  -2   5       86.78       84.94     64.96 o
  -6  -1   5        3.21       -4.17      7.65 o
  -5  -1   5      190.16      195.73     11.48 o
  -4  -1   5      103.22       90.52     17.72 o
  -3  -1   5     1148.92     1163.24     30.95 o
  -2  -1   5     5012.26     5054.97    185.30 o
  -1  -1   5     2641.83     2531.60     84.24 o
   0  -1   5     4974.70     4763.86    186.58 o
   1  -1   5     5058.29     5279.44    201.00 o
   2  -1   5      221.63      195.27      7.69 o
   3  -1   5      491.90      515.99     25.38 o
   4  -1   5      323.46      342.82     46.58 o
   5  -1   5       74.87      103.88     56.18 o
   6  -1   5       58.03       53.68     34.11 o
  -6   0   5        2.07        5.40      8.83 o
  -5   0   5       15.14        9.05      7.74 o
  -4   0   5       26.96       25.02      7.80 o
  -3   0   5      125.68      125.23     13.96 o
  -2   0   5       23.05       33.70      5.34 o
  -1   0   5     1644.81     1580.86     50.28 o
   0   0   5     8789.88     8339.45    371.01 o
   1   0   5     4595.94     4655.56    180.50 o
   2   0   5     1414.80     1389.59     37.51 o
   3   0   5       49.98       39.96      8.83 o
   4   0   5      565.51      657.58     98.58 o
   5   0   5        0.66        2.65     22.00 o
   6   0   5        6.55       14.27     48.04 o
  -6   1   5        1.88       -1.14      8.78 o
  -5   1   5      203.52      202.71     23.62 o
  -4   1   5      161.84      142.31     14.83 o
  -3   1   5     1055.37     1036.39     45.12 o
  -2   1   5     5605.86     5745.79    219.48 o
  -1   1   5     2828.14     2723.91     75.39 o
   0   1   5     5357.10     5195.69    197.99 o
   1   1   5     4273.07     4457.04    178.81 o
   2   1   5      157.61      140.05     14.25 o
   3   1   5      355.71      376.06     18.89 o
   4   1   5      381.60      380.49     22.80 o
   5   1   5       78.55       91.14     33.77 o
   6   1   5       61.13       61.80     34.99 o
  -6   2   5       12.77        4.86      9.78 o
  -5   2   5      315.96      308.01     28.67 o
  -4   2   5      113.33      100.12     15.11 o
  -3   2   5     1597.16     1747.51     72.13 o
  -2   2   5      177.63      179.00     14.34 o
   0   2   5     4689.32     4599.74    161.61 o
   1   2   5      869.37      928.21     33.78 o
   2   2   5      961.51     1023.50     30.42 o
   3   2   5      454.40      431.28     19.63 o
   4   2   5      546.28      520.44     27.13 o
   5   2   5        4.23        2.44     22.42 o
   6   2   5       84.88      111.84     44.18 o
  -6   3   5       52.60       21.35     15.49 o
  -5   3   5       36.29       37.56     21.14 o
  -4   3   5      883.18      821.47     48.18 o
  -3   3   5      215.27      216.73     18.38 o
  -2   3   5      791.16      781.54     18.42 o
  -1   3   5      568.67      638.99     19.37 o
   0   3   5     1196.96     1195.92     39.25 o
   1   3   5     1863.27     1966.16     64.76 o
   2   3   5     2435.47     2409.30     69.77 o
   3   3   5      808.65      737.91     30.63 o
   4   3   5       33.83       34.99      8.48 o
   5   3   5       63.68       74.91     36.76 o
   6   3   5       18.35       32.48     29.24 o
  -6   4   5      118.53      108.07     35.25 o
  -5   4   5      324.19      368.40     31.61 o
  -4   4   5      362.53      346.09     27.01 o
  -3   4   5      481.26      443.07     30.77 o
  -2   4   5       75.08       92.11     14.06 o
  -1   4   5     3561.11     3515.44    125.88 o
   0   4   5     2596.10     2489.17     79.05 o
   1   4   5      767.88      799.85     30.96 o
   2   4   5     2719.51     2613.42    130.82 o
   3   4   5      539.52      510.77     21.66 o
   4   4   5      152.35      197.22     18.74 o
   5   4   5        7.88       10.20     12.35 o
   6   4   5       19.32       45.35     51.69 o
  -6   5   5      102.19      101.76     19.29 o
  -5   5   5       21.47        0.00     15.73 o
  -4   5   5     1002.46      984.18     56.60 o
  -3   5   5      765.56      776.08     48.18 o
  -2   5   5     2850.27     2985.60    143.28 o
  -1   5   5      139.78      145.97     14.03 o
   0   5   5      125.63       70.11     12.64 o
   1   5   5     2677.15     2553.36     92.17 o
   2   5   5      241.54      233.88     12.93 o
   3   5   5      575.36      518.37     30.98 o
   4   5   5       12.46       13.97      8.72 o
   5   5   5      112.83      111.37     14.51 o
   6   5   5       64.46      153.19     37.63 o
  -6   6   5       41.50       56.82     16.43 o
  -5   6   5       86.24       82.36     19.63 o
  -4   6   5      123.82      132.91     22.98 o
  -3   6   5      970.93      944.84     55.70 o
  -2   6   5      514.54      563.52     35.99 o
  -1   6   5      551.83      575.63     11.96 o
   0   6   5      691.92      691.73     19.80 o
   1   6   5     1685.80     1772.22     65.85 o
   2   6   5     1667.39     1694.44     54.94 o
   3   6   5      161.13      185.51     15.92 o
   4   6   5      234.53      246.66     19.72 o
   5   6   5       18.29       14.36      9.86 o
   6   6   5       71.61      142.83     66.73 o
  -6   7   5       13.99       13.57     17.48 o
  -5   7   5      107.93       97.40     24.58 o
  -4   7   5       45.15       53.40     17.96 o
  -3   7   5      371.64      342.47     31.54 o
  -2   7   5     1322.43     1264.38     53.21 o
  -1   7   5      937.29      915.51     19.27 o
   0   7   5     3509.56     3258.63     79.34 o
   1   7   5     3282.38     3069.04     82.76 o
   2   7   5      334.48      331.41     20.03 o
   3   7   5      561.57      591.57     26.53 o
   4   7   5      127.69      161.98     15.97 o
   5   7   5      117.43      104.93     19.10 o
   6   7   5        2.19       -3.08     12.00 o
  -6   8   5       35.27       40.01     16.62 o
  -5   8   5      101.77       69.97     26.32 o
  -4   8   5      507.38      489.51     80.07 o
  -3   8   5      345.23      430.33     58.62 o
  -2   8   5      625.63      647.79     36.90 o
  -1   8   5     5265.07     5606.48    156.45 o
   0   8   5     1238.07     1337.05     37.89 o
   1   8   5     2714.86     2737.90     87.27 o
   2   8   5     1231.02     1332.91     40.74 o
   3   8   5      200.61      224.56     17.72 o
   4   8   5       24.29       22.66     12.73 o
   5   8   5      101.13       77.49     16.84 o
   6   8   5       34.57       41.98     22.97 o
  -6   9   5       30.94       40.38     25.76 o
  -5   9   5        2.63       -3.13     18.59 o
  -4   9   5      184.57      167.58     31.05 o
  -3   9   5       71.46       71.52     21.80 o
  -2   9   5     1116.52     1120.02     50.93 o
  -1   9   5      918.75      982.48     31.43 o
   0   9   5     1632.06     1633.47     47.06 o
   1   9   5      781.50      813.40     31.68 o
   2   9   5      159.06      150.87     12.52 o
   3   9   5      436.98      438.11     22.81 o
   4   9   5      106.03      123.70     20.04 o
   5   9   5      157.41      146.07     17.49 o
   6   9   5       14.72       -2.24     13.74 o
  -6  10   5       24.07       46.30     49.22 o
  -5  10   5       84.90       49.15     46.23 o
  -4  10   5      129.63      118.57     29.31 o
  -3  10   5      736.37      738.27     56.34 o
  -2  10   5      250.79      238.59      7.61 o
  -1  10   5     4386.43     4257.27    144.41 o
   0  10   5     3835.81     3816.63    130.12 o
   1  10   5      675.34      652.53     25.78 o
   2  10   5     1119.39     1066.43     27.14 o
   3  10   5      490.91      470.29     25.38 o
   4  10   5       74.66       70.06     15.58 o
   5  10   5       22.06       23.03     19.20 o
   6  10   5        1.20        0.83     14.34 o
  -6  11   5       29.01       35.02     51.52 o
  -5  11   5        4.88        5.22     22.91 o
  -4  11   5      370.26      414.01     40.14 o
  -3  11   5      288.82      318.12     29.37 o
  -2  11   5      102.71      101.76      5.50 o
  -1  11   5      216.22      220.35     13.01 o
   0  11   5       79.95       69.79     11.41 o
   1  11   5       83.97       97.55      9.45 o
   2  11   5      621.38      563.96     17.32 o
   3  11   5       79.66       81.55      6.35 o
   4  11   5      113.93      131.53     21.48 o
   5  11   5       26.04       33.50     14.83 o
   6  11   5        8.78        0.76     18.67 o
  -6  12   5       36.46       46.16     33.21 o
  -5  12   5       31.21       55.98     28.27 o
  -4  12   5      185.92      199.78     30.46 o
  -3  12   5      449.47      428.76     38.47 o
  -2  12   5        2.62        1.18      6.00 o
  -1  12   5      161.07      162.62     11.00 o
   0  12   5      954.64     1051.23     39.90 o
   1  12   5      608.13      665.85     25.51 o
   2  12   5     1449.19     1402.15     47.84 o
   3  12   5      644.75      634.02     19.63 o
   4  12   5      128.65      109.95     16.89 o
   5  12   5        3.18       27.29     13.27 o
  -6  13   5       20.94       19.22     27.85 o
  -5  13   5       80.46      133.88     34.67 o
  -4  13   5       33.83       40.03     20.80 o
  -3  13   5      151.02      185.47     28.33 o
  -2  13   5     1512.12     1504.31     46.09 o
  -1  13   5      308.90      327.57     21.28 o
   0  13   5      668.05      632.34     27.65 o
   1  13   5      922.40      961.12     53.41 o
   2  13   5      145.18      126.05     10.17 o
   3  13   5       87.44       72.73      5.68 o
   4  13   5      133.47      131.33     18.28 o
   5  13   5       58.92       26.67     19.05 o
  -5  14   5        3.43       40.31     29.87 o
  -4  14   5       12.31       18.17     34.44 o
  -3  14   5      222.34      246.56     40.23 o
  -2  14   5      416.53      393.26     17.42 o
  -1  14   5       14.75       22.63      9.04 o
   0  14   5      133.93      139.51     14.13 o
   1  14   5      351.89      335.11     19.82 o
   2  14   5      219.97      214.75     12.90 o
   3  14   5       39.64       32.94      8.68 o
   4  14   5       90.85       68.81     19.25 o
   5  14   5       13.99       39.53     20.03 o
  -5  15   5       16.09       28.77     38.36 o
  -4  15   5       28.15       44.22     32.20 o
  -3  15   5       12.14       17.17      5.85 o
  -2  15   5      767.14      821.35     41.17 o
  -1  15   5      237.81      289.87     26.04 o
   0  15   5      733.45      757.61     38.26 o
   1  15   5      512.83      541.18     26.45 o
   2  15   5      130.87      132.96     11.99 o
   3  15   5      406.92      380.35     21.44 o
   4  15   5        6.27       -0.66     13.72 o
   5  15   5       13.21       -1.06     17.18 o
  -5  16   5        9.58       -9.30     30.09 o
  -4  16   5      112.74      157.99     34.32 o
  -3  16   5      375.54      325.82     15.76 o
  -2  16   5      129.87      126.65     12.41 o
  -1  16   5       32.17       19.51     10.37 o
   0  16   5      191.80      195.47     20.65 o
   1  16   5      248.20      282.40     20.56 o
   2  16   5       19.36        5.73     11.22 o
   3  16   5      123.45      114.99     10.25 o
   4  16   5       10.87        8.51     18.16 o
   5  16   5       12.51       15.38     19.21 o
  -5  17   5        6.65       30.75     38.15 o
  -4  17   5       63.74      103.35     32.59 o
  -3  17   5        3.50       -1.07      4.33 o
  -2  17   5       20.82       21.10      9.44 o
  -1  17   5      125.11      142.77     16.53 o
   0  17   5      106.37      122.74     22.83 o
   1  17   5       99.34       61.72     12.68 o
   2  17   5       56.36       63.71     14.05 o
   3  17   5      161.55      170.57     34.27 o
   4  17   5       27.06       30.39     18.11 o
  -4  18   5        7.07       16.33     29.62 o
  -3  18   5       52.82       37.80     11.38 o
  -2  18   5      146.54      154.93     16.43 o
  -1  18   5      314.59      352.79     25.30 o
   0  18   5      148.26      191.18     30.21 o
   1  18   5      177.14      169.88     17.03 o
   2  18   5      181.39      201.54     20.96 o
   3  18   5       95.79      106.66     26.99 o
   4  18   5       20.63       39.13     21.72 o
  -4  19   5       14.06       16.67     33.57 o
  -3  19   5      149.82      146.35     11.61 o
  -2  19   5       10.25       11.11     10.51 o
  -1  19   5       19.07       32.48     14.22 o
   0  19   5       19.52       18.22     18.38 o
   1  19   5      144.79      112.81     16.35 o
   2  19   5       17.17       11.28     13.41 o
   3  19   5        8.43       -3.87      7.82 o
   4  19   5       33.07       20.47     20.01 o
  -4  20   5        0.26       -7.40     43.69 o
  -3  20   5       44.47       44.76     16.86 o
  -2  20   5       78.44       75.88     19.30 o
  -1  20   5       79.33       63.23     22.94 o
   0  20   5      131.62      152.63     24.35 o
   1  20   5       73.14       76.82     15.66 o
   2  20   5       84.94      125.39     25.56 o
   3  20   5       12.02      -15.33     10.22 o
   4  20   5        1.82       16.25     18.83 o
  -4  21   5       42.06      104.07     40.42 o
  -3  21   5       12.80       12.94     11.79 o
  -2  21   5      144.69      169.88     21.27 o
  -1  21   5       29.80       40.95     16.48 o
   0  21   5      114.68      152.78     25.50 o
   1  21   5      154.36      143.64     23.46 o
   2  21   5       60.77       53.65     21.08 o
   3  21   5       14.97       67.61     22.15 o
  -3  22   5        0.63      -21.99     47.66 o
  -2  22   5        5.86       24.89     19.02 o
  -1  22   5       31.37       30.22     16.99 o
   0  22   5       58.64       67.12     24.26 o
   1  22   5       48.98       56.90     17.18 o
   2  22   5       42.28       14.35     14.79 o
   3  22   5       28.25       11.28     16.09 o
  -3  23   5        2.67       45.87     36.73 o
  -2  23   5        1.97       -2.97     15.89 o
  -1  23   5       22.60       25.13     21.11 o
   0  23   5        0.13        4.29     18.88 o
   1  23   5       40.10       29.92     16.40 o
   2  23   5        4.48        1.65     13.09 o
  -2  24   5        8.45       17.09     22.78 o
  -1  24   5       14.00       46.36     23.76 o
   0  24   5       18.71       41.04     27.26 o
   1  24   5       10.88       23.87     28.93 o
   2  24   5       18.18       14.34     13.40 o
  -1  25   5        1.65       -1.21     14.25 o
   0  25   5        7.31       35.46     20.64 o
   1  25   5        2.69        1.25     20.32 o
  -1 -25   6       17.54       22.00     46.16 o
   0 -25   6       15.32      109.31     40.45 o
  -2 -24   6        4.89       -9.26     38.22 o
  -1 -24   6       30.60      -15.73     77.70 o
   0 -24   6       40.69       75.47     67.67 o
   1 -24   6       27.16      143.49     36.76 o
  -2 -23   6       25.63       26.60     40.87 o
  -1 -23   6        1.60      -10.16     38.36 o
   0 -23   6       15.17      -24.92     32.58 o
   1 -23   6       13.40        9.75     32.03 o
   2 -23   6       17.57      -40.94     27.29 o
  -3 -22   6       64.21      -21.86     48.32 o
  -2 -22   6       37.88       27.99     43.86 o
  -1 -22   6       82.67       99.21     46.58 o
   0 -22   6        9.00       -2.58     30.08 o
   1 -22   6       33.99      175.80     57.65 o
   2 -22   6       16.49        9.19     49.01 o
   3 -22   6        4.33       24.09     26.87 o
  -3 -21   6       12.32        1.81     37.74 o
  -2 -21   6        5.14      -43.86     31.96 o
  -1 -21   6      125.56      149.13     46.72 o
  -4 -20   6       47.98       84.29     38.58 o
  -3 -20   6        3.22       56.72     41.30 o
  -2 -20   6       57.73      -48.46     39.41 o
  -1 -20   6       76.78       85.01     67.81 o
   0 -20   6       11.15       20.40     28.13 o
   1 -20   6       35.79       28.96     28.68 o
   2 -20   6        5.82       -6.68     23.11 o
   3 -20   6       11.45       29.24     24.16 o
  -4 -19   6       21.10       79.74     59.35 o
  -3 -19   6       27.15      -24.63     25.83 o
  -2 -19   6      224.29      227.45     40.12 o
  -1 -19   6      100.07      111.81     42.33 o
   0 -19   6      146.32      125.74     45.81 o
   1 -19   6        7.41       17.75     24.02 o
   2 -19   6       34.86       37.80     26.46 o
   3 -19   6       46.67       32.17     29.52 o
   4 -19   6       18.43       40.80     40.73 o
  -4 -18   6        8.17       65.18     51.35 o
  -3 -18   6       96.38      112.22     35.19 o
  -2 -18   6       76.20       34.16     28.93 o
  -1 -18   6       10.81        2.51     29.17 o
   0 -18   6       15.22       18.17     25.20 o
   1 -18   6       24.07       20.68     26.11 o
   2 -18   6       17.99       30.84     22.28 o
   3 -18   6       65.78       64.19     31.33 o
   4 -18   6       37.97       30.70     30.08 o
  -5 -17   6       13.98      -42.54     34.32 o
  -4 -17   6       32.91       62.78     28.75 o
  -3 -17   6      193.87      184.50     34.45 o
  -2 -17   6       57.45       69.35     22.95 o
  -1 -17   6      214.84      210.16     35.39 o
   0 -17   6      307.15      314.55     56.67 o
   1 -17   6       68.54       45.39     30.70 o
   2 -17   6       57.28       63.29     29.52 o
   3 -17   6       21.84       43.44     25.34 o
   4 -17   6        7.23        0.00     24.16 o
  -5 -16   6       29.92      -15.43     40.03 o
  -4 -16   6       74.24       97.82     28.33 o
  -3 -16   6       21.96       22.78     21.05 o
  -2 -16   6       20.16       25.60     15.87 o
  -1 -16   6      155.16      180.59     31.64 o
   0 -16   6      315.27      197.38     87.10 o
   1 -16   6      477.18      530.38     63.36 o
   2 -16   6      465.65      372.13     90.72 o
   3 -16   6      158.09      125.39     58.76 o
   4 -16   6       22.24       29.94     25.13 o
   5 -16   6        1.15      -15.53     23.32 o
  -5 -15   6       66.98       52.83     35.44 o
  -4 -15   6       64.10       76.29     27.31 o
  -3 -15   6       64.39       60.90     21.51 o
  -2 -15   6       62.84       61.23     19.06 o
  -1 -15   6       36.46       73.54     18.38 o
   0 -15   6      103.18      136.88     30.98 o
   1 -15   6      165.24      201.70     32.65 o
   2 -15   6      175.02      185.47     38.57 o
   3 -15   6      174.35      159.71     40.45 o
   4 -15   6      131.64      145.30     35.02 o
   5 -15   6        9.75       -6.06     23.81 o
  -5 -14   6       42.47       41.12     30.85 o
  -4 -14   6       38.90       55.58     22.37 o
  -3 -14   6       69.53      105.67     25.38 o
  -2 -14   6      717.23      760.69     51.39 o
  -1 -14   6      782.53      771.80     63.77 o
   0 -14   6      115.00      132.94     18.31 o
   1 -14   6      219.41      190.69     31.96 o
   2 -14   6       55.24       49.71     24.16 o
   3 -14   6        8.86       10.86     20.82 o
   4 -14   6       46.72       45.74     44.35 o
   5 -14   6        4.43       -5.22     24.65 o
  -5 -13   6       67.01       72.83     26.78 o
  -4 -13   6        7.07       -9.61     17.46 o
  -3 -13   6       20.58       24.24     17.90 o
  -2 -13   6      492.06      438.06     42.77 o
  -1 -13   6      952.28      904.98     50.82 o
   0 -13   6      875.25      918.69     62.20 o
   1 -13   6     1734.13     1864.62    134.16 o
   2 -13   6      180.66      206.57     34.67 o
   3 -13   6      199.96      205.94     57.44 o
   4 -13   6      236.38      246.18     40.38 o
   5 -13   6       29.90       20.61     44.14 o
  -6 -12   6       13.02       -7.59     30.15 o
  -5 -12   6       36.98       51.46     24.51 o
  -4 -12   6       29.44       18.19     22.88 o
  -3 -12   6      229.92      228.23     39.35 o
  -2 -12   6      269.31      378.89     35.67 o
  -1 -12   6       62.36       52.24     15.41 o
   0 -12   6      809.66      781.43     58.83 o
   1 -12   6      191.07      172.66     31.40 o
   2 -12   6      468.28      518.89     52.56 o
   3 -12   6      681.81      759.16     72.62 o
   4 -12   6        7.12       11.49     22.77 o
   5 -12   6       57.12       47.90     29.59 o
  -6 -11   6       22.82       29.38     35.44 o
  -5 -11   6       34.18       31.41     19.70 o
  -4 -11   6      236.28      298.21     34.34 o
  -3 -11   6      401.73      399.03     41.51 o
  -2 -11   6      240.90      302.70     27.92 o
  -1 -11   6     1730.88     1784.89     91.59 o
   0 -11   6      808.29      844.91     36.91 o
   1 -11   6      310.66      316.99     42.26 o
   2 -11   6       19.72       23.74     32.17 o
   3 -11   6      178.01      179.35     34.95 o
   4 -11   6      210.59      147.32     68.23 o
   5 -11   6        4.86       -3.83     21.10 o
  -6 -10   6        4.37       36.97     55.00 o
  -5 -10   6       13.95       40.13     19.77 o
  -4 -10   6       44.86       41.79     18.83 o
  -3 -10   6      299.83      299.40     35.08 o
  -2 -10   6       80.94       67.69     15.09 o
  -1 -10   6     1645.67     1625.81     65.53 o
   0 -10   6      701.01      705.20     31.73 o
   1 -10   6      464.37      543.72     41.29 o
   2 -10   6      344.44      342.82     37.74 o
   3 -10   6      780.62      795.64    114.18 o
   4 -10   6      142.39      164.73     35.65 o
   5 -10   6       38.60       52.43     49.99 o
   6 -10   6       21.33       72.76     48.87 o
  -6  -9   6       32.40       55.07     34.88 o
  -5  -9   6       14.78        1.65     16.14 o
  -4  -9   6      157.64      211.60     28.09 o
  -3  -9   6      441.69      422.24     55.31 o
  -2  -9   6      495.23      478.68     37.17 o
  -1  -9   6      975.30     1003.42     43.29 o
   0  -9   6      237.24      243.87     16.36 o
   1  -9   6      312.32      311.13     16.03 o
   2  -9   6      306.70      304.87     35.16 o
   3  -9   6      245.20      248.83     38.50 o
   4  -9   6       63.30       84.24     27.22 o
   5  -9   6       21.09       35.16     26.60 o
   6  -9   6       13.33       10.65     24.51 o
  -6  -8   6        2.84      -29.17     27.92 o
  -5  -8   6      242.15      250.08     49.43 o
  -4  -8   6      376.46      399.79     33.73 o
  -3  -8   6       54.93       72.81     18.93 o
  -2  -8   6     2918.85     2893.43    137.69 o
  -1  -8   6     1199.66     1254.37     64.86 o
   0  -8   6      930.16      997.52     45.44 o
   1  -8   6     1001.36     1033.66     35.76 o
   2  -8   6      632.46      617.20     53.47 o
   3  -8   6      188.07      198.63     35.30 o
   4  -8   6       76.05       98.86     50.13 o
   5  -8   6        1.02       11.84     21.58 o
   6  -8   6        1.67      -24.51     24.86 o
  -6  -7   6      107.04      202.67     41.77 o
  -5  -7   6       87.33      111.67     58.62 o
  -4  -7   6      113.94      115.48     19.87 o
  -3  -7   6       36.59       32.43     16.14 o
  -2  -7   6     1101.06     1108.02     56.55 o
  -1  -7   6     1641.35     1682.53     63.71 o
   0  -7   6       60.28       49.65      8.58 o
   1  -7   6     4920.84     4891.22    199.16 o
   2  -7   6       95.95       89.81     32.10 o
   3  -7   6      673.22      704.02     65.10 o
   4  -7   6      231.60      255.10     42.33 o
   5  -7   6       93.71       68.58     54.51 o
   6  -7   6       32.98      -14.27     29.38 o
  -6  -6   6       10.25      -17.82     26.04 o
  -5  -6   6      229.05      228.78     47.20 o
  -4  -6   6       85.24       71.63     20.15 o
  -3  -6   6      375.99      388.01     30.42 o
  -2  -6   6     2475.66     2509.47     98.03 o
  -1  -6   6     3143.03     3189.35    119.77 o
   0  -6   6        0.91       -1.77      8.67 o
   1  -6   6     2670.79     2856.04    103.80 o
   2  -6   6      303.05      320.82     32.30 o
   3  -6   6       74.29       81.04     44.35 o
   4  -6   6        0.51       -0.97     20.05 o
   5  -6   6       59.31       58.76     29.80 o
   6  -6   6        3.28        4.87     27.57 o
  -6  -5   6       86.07       62.03     29.24 o
  -5  -5   6       37.63       35.90      5.26 o
  -4  -5   6       93.19      104.31     22.10 o
  -3  -5   6      943.60      925.74     51.31 o
  -2  -5   6      744.54      768.36     32.80 o
  -1  -5   6     3899.05     4177.88    166.14 o
   0  -5   6     8974.89     9640.72    507.33 o
   1  -5   6     2207.23     2223.85     68.63 o
   2  -5   6     3187.93     3445.25    224.74 o
   3  -5   6      168.04      182.13     29.38 o
   4  -5   6      390.37      470.09     53.05 o
   5  -5   6        7.57       10.10     22.28 o
   6  -5   6        7.54      104.99     54.72 o
  -6  -4   6       51.08       90.86     28.41 o
  -5  -4   6       14.15        9.37      5.07 o
  -4  -4   6      157.38      172.31      5.96 o
  -3  -4   6      626.39      603.07     41.11 o
  -2  -4   6      896.62      890.37     22.00 o
  -1  -4   6      120.98       87.58     13.42 o
   0  -4   6     1685.47     1678.77     51.81 o
   1  -4   6     2106.57     2090.02     57.58 o
   2  -4   6     2237.56     2195.46    126.22 o
   3  -4   6     1076.81     1159.49     80.48 o
   4  -4   6      131.88      164.45     35.51 o
   5  -4   6      159.82      217.57     43.03 o
   6  -4   6       15.90       92.18     32.37 o
  -6  -3   6       98.07      113.32     10.47 o
  -5  -3   6        0.16        8.13      4.97 o
  -4  -3   6      547.55      564.54     15.77 o
  -3  -3   6     1115.68     1076.33     27.10 o
  -2  -3   6      853.70      919.97     23.79 o
  -1  -3   6     3135.69     3123.08     96.92 o
   0  -3   6     1977.24     1748.56     55.79 o
   1  -3   6     1716.52     1615.01     59.11 o
   2  -3   6       67.38       53.75     20.82 o
   3  -3   6        8.14       35.09     18.52 o
   4  -3   6      148.57      146.90     34.53 o
   5  -3   6       85.17       89.81     32.10 o
   6  -3   6        6.14        0.49     31.12 o
  -6  -2   6       14.78       12.64     11.15 o
  -5  -2   6       31.26       47.75      9.07 o
  -4  -2   6      374.59      367.94     11.19 o
  -3  -2   6      316.82      295.80     10.33 o
  -2  -2   6      917.75      871.58     34.15 o
  -1  -2   6     5331.65     5903.41    226.69 o
   0  -2   6     1781.58     1740.92     48.83 o
   1  -2   6     2123.53     2031.93     68.65 o
   2  -2   6     1505.43     1605.65     61.54 o
   3  -2   6      479.71      435.90     69.62 o
   4  -2   6       59.10       70.18     25.83 o
   5  -2   6       44.27       30.36     48.39 o
   6  -2   6       47.15       33.14     37.11 o
  -6  -1   6       98.85       36.25     62.07 o
  -5  -1   6      179.96      181.79     15.67 o
  -4  -1   6      497.45      514.37     27.71 o
  -3  -1   6      141.38      156.84      7.49 o
  -2  -1   6      437.32      462.19     12.91 o
  -1  -1   6     1812.73     1837.05     64.58 o
   0  -1   6       58.96       88.10      8.69 o
   1  -1   6     1627.33     1548.27     53.79 o
   2  -1   6      258.09      242.33     18.33 o
   3  -1   6      407.52      462.28     25.98 o
   4  -1   6      363.84      412.09     50.89 o
   5  -1   6       21.89       17.27     26.67 o
   6  -1   6       29.95       31.68     38.22 o
  -6   0   6        2.05        6.43      9.19 o
  -5   0   6      414.23      493.89     19.50 o
  -4   0   6     1301.03     1245.10     51.09 o
  -3   0   6      259.22      239.94     10.09 o
  -2   0   6     2208.20     2037.91     60.08 o
  -1   0   6      144.41      132.83     17.06 o
   0   0   6      130.37      171.86     13.00 o
   1   0   6      582.28      540.82     24.56 o
   2   0   6       25.19       38.23     13.72 o
   3   0   6       77.83       96.65      8.83 o
   4   0   6        5.61       -2.37     20.47 o
   5   0   6       69.48       72.34     33.70 o
   6   0   6       47.99       74.15     39.48 o
  -6   1   6       94.97       66.46     60.22 o
  -5   1   6      203.33      203.01     16.65 o
  -4   1   6      423.37      448.27     24.27 o
  -3   1   6       71.84       75.40     20.82 o
  -2   1   6      374.19      403.93     18.42 o
  -1   1   6     1948.43     2023.57     68.06 o
   1   1   6     1540.06     1418.33     51.42 o
   2   1   6      188.32      173.22     17.72 o
   3   1   6      414.37      458.42     16.10 o
   4   1   6      291.89      362.80     85.64 o
   5   1   6       30.49       20.75     27.92 o
   6   1   6       34.34      120.38     40.31 o
  -6   2   6       13.01        4.75      9.61 o
  -5   2   6       12.54       10.47     11.36 o
  -4   2   6      342.61      350.55     40.38 o
  -3   2   6      303.22      323.95     20.61 o
  -2   2   6     1023.97     1001.90     23.49 o
  -1   2   6     4765.38     5236.66    197.67 o
   0   2   6     1236.72     1175.83     40.76 o
   1   2   6     1753.10     1720.73     64.10 o
   2   2   6     1115.25     1169.06     55.49 o
   3   2   6      425.39      407.91     16.68 o
   4   2   6       63.17       49.95     11.61 o
   5   2   6       65.40       40.94     30.63 o
   6   2   6       42.67       76.64     27.24 o
  -6   3   6       96.74      124.53     18.24 o
  -5   3   6        1.10        6.81     14.45 o
  -4   3   6      570.97      629.03     54.44 o
  -3   3   6     1273.43     1289.47     57.93 o
  -2   3   6      784.41      835.45     32.24 o
  -1   3   6     3193.61     3091.66    103.14 o
   0   3   6     2111.54     1888.66     58.19 o
   1   3   6     1692.52     1555.39     56.73 o
   2   3   6      110.74      111.49     17.66 o
   3   3   6        4.08       14.17      9.75 o
   4   3   6      158.31      172.19     18.99 o
   5   3   6       85.29       64.97     15.66 o
   6   3   6        3.86       56.87     28.98 o
  -6   4   6       42.03       18.30     21.23 o
  -5   4   6        6.47       -1.76     10.81 o
  -4   4   6      160.36      160.90     33.70 o
  -3   4   6      656.30      657.30     37.53 o
  -2   4   6      947.03      935.80     48.21 o
   0   4   6     1744.73     1786.53     63.69 o
   1   4   6     2133.37     2182.04     78.62 o
   2   4   6     2294.58     2108.72     89.40 o
   3   4   6      938.62      952.99     38.00 o
   4   4   6      115.81      147.15     13.27 o
   5   4   6      164.17      177.77     16.71 o
   6   4   6       22.86       -2.33     25.45 o
  -6   5   6       70.76       23.07     29.52 o
  -5   5   6       29.02       12.67     16.50 o
  -4   5   6       75.30       79.30     31.12 o
  -3   5   6      927.03      905.64     52.70 o
  -2   5   6      633.13      709.38     65.44 o
  -1   5   6     4002.68     4236.86    146.05 o
   0   5   6     8774.38     9435.36    474.90 o
   1   5   6     2398.12     2403.48     98.67 o
   2   5   6     3584.67     3812.70    164.82 o
   3   5   6      127.47      145.12     19.45 o
   4   5   6      429.10      436.33     25.13 o
   5   5   6        6.82        5.85      8.39 o
   6   5   6        3.14       24.92     27.37 o
  -6   6   6        9.33       15.79     14.70 o
  -5   6   6      225.16      254.40     31.54 o
  -4   6   6       58.86       28.75     30.91 o
  -3   6   6      421.69      474.47     53.40 o
  -2   6   6     2119.14     2309.22    169.53 o
  -1   6   6     2939.17     2942.46    102.44 o
   0   6   6       12.86        6.19      6.30 o
   1   6   6     3024.30     3132.88    120.26 o
   2   6   6      212.69      199.53     25.10 o
   3   6   6       96.87      101.34     15.56 o
   4   6   6        3.64        8.22      8.90 o
   5   6   6       75.87       58.40     16.53 o
   6   6   6        4.70       30.73     32.76 o
  -6   7   6       93.74       91.27     19.76 o
  -5   7   6       95.66       88.70     24.30 o
  -4   7   6      142.24      153.86     40.45 o
  -3   7   6       31.17       16.64     26.46 o
  -2   7   6     1031.28     1029.15     66.28 o
  -1   7   6     1619.87     1626.07     41.36 o
   0   7   6       46.32       34.19      8.18 o
   1   7   6     4740.51     4548.86    219.57 o
   2   7   6       24.78       22.94     15.43 o
   3   7   6      756.46      753.20     36.59 o
   4   7   6      272.77      275.74     21.90 o
   5   7   6       91.89       90.05     14.84 o
   6   7   6       29.42       46.07     16.11 o
  -6   8   6        3.39        0.01     12.82 o
  -5   8   6      236.87      214.44     35.58 o
  -4   8   6      372.11      390.86     42.47 o
  -3   8   6       31.14       34.18     19.22 o
  -2   8   6     2666.80     2766.57    171.13 o
  -1   8   6     1575.23     1606.45     33.27 o
   0   8   6     1142.38     1178.33     29.82 o
   1   8   6     1211.85     1205.18     39.40 o
   2   8   6      716.29      702.90     35.83 o
   3   8   6      197.21      222.30     17.48 o
   4   8   6       78.25      101.02     14.87 o
   5   8   6        3.22        2.24      9.84 o
   6   8   6        1.09        4.80     11.96 o
  -6   9   6       28.78       28.41     25.62 o
  -5   9   6       15.27       17.68     19.70 o
  -4   9   6       78.38       83.76     30.29 o
  -3   9   6      513.07      524.74     46.02 o
  -2   9   6      508.88      515.80     32.18 o
  -1   9   6      893.83      897.77     26.23 o
   0   9   6      194.91      193.61     12.91 o
   1   9   6      370.92      391.66     13.82 o
   2   9   6      249.84      241.55     22.10 o
   3   9   6      248.32      243.93     21.95 o
   4   9   6       56.52       53.33     13.00 o
   5   9   6       26.06       24.95     19.82 o
   6   9   6        9.56       -8.31     13.43 o
  -6  10   6        8.40       14.13     24.58 o
  -5  10   6       19.35        5.71     40.31 o
  -4  10   6       40.82       47.41     24.16 o
  -3  10   6      260.21      237.75     27.53 o
  -2  10   6       61.66       50.78     15.35 o
  -1  10   6     1421.93     1352.16     38.21 o
   0  10   6      658.21      625.07     20.93 o
   1  10   6      427.66      509.86     18.20 o
   2  10   6      274.20      263.11     23.63 o
   3  10   6      794.20      836.06     37.14 o
   4  10   6      173.01      170.29     28.66 o
   5  10   6       47.44       59.97     15.94 o
   6  10   6       24.37       21.55     19.14 o
  -6  11   6       21.92       30.84     48.32 o
  -5  11   6       31.51       -4.46     43.10 o
  -4  11   6      286.38      287.47     46.30 o
  -3  11   6      339.62      343.91     34.00 o
  -2  11   6      172.44      219.45     26.46 o
  -1  11   6     1719.50     1731.87     47.48 o
   0  11   6      622.37      660.25     29.97 o
   1  11   6      413.62      440.04     26.00 o
   2  11   6       10.14       14.50      4.58 o
   3  11   6      159.21      180.37     18.04 o
   4  11   6      205.54      248.64     28.28 o
   5  11   6        4.00        3.00     11.56 o
  -6  12   6       10.58       11.63     43.51 o
  -5  12   6       43.44       91.76     32.79 o
  -4  12   6       41.86       27.29     25.41 o
  -3  12   6      296.13      341.94     33.03 o
  -2  12   6      268.97      298.29     11.59 o
  -1  12   6       68.00       70.45     11.55 o
   0  12   6      862.48      831.00     35.23 o
   1  12   6      194.76      169.63     16.06 o
   2  12   6      487.69      507.45     22.87 o
   3  12   6      775.21      780.98     38.40 o
   4  12   6        1.87       14.73     16.38 o
   5  12   6       63.87       70.19     16.37 o
  -5  13   6       63.25       73.94     36.34 o
  -4  13   6       12.69       16.01     17.11 o
  -3  13   6       16.20       30.20     21.75 o
  -2  13   6      451.79      409.11     14.89 o
  -1  13   6      966.01      943.68     34.15 o
   0  13   6     1009.57     1143.66     46.20 o
   1  13   6     1838.98     1891.19     65.86 o
   2  13   6      148.83      160.75     14.89 o
   3  13   6      151.29      150.16     18.46 o
   4  13   6      199.24      181.55     39.00 o
   5  13   6       33.91       30.74     23.35 o
  -5  14   6       47.13       35.16     35.51 o
  -4  14   6       22.76       16.15     23.21 o
  -3  14   6       77.21      120.32     25.29 o
  -2  14   6      726.93      737.09     39.96 o
  -1  14   6      920.65      947.60     35.76 o
   0  14   6      110.33      127.76     13.69 o
   1  14   6      140.85      117.19     13.45 o
   2  14   6       39.09       39.00      7.75 o
   3  14   6        6.58        6.31      3.57 o
   4  14   6       42.33       34.09     19.22 o
   5  14   6        6.78       24.04     21.25 o
  -5  15   6       76.87       79.58     41.56 o
  -4  15   6       60.51       80.92     34.61 o
  -3  15   6       44.88       23.36     21.72 o
  -2  15   6       56.27       39.56      7.78 o
  -1  15   6       64.92       56.67     16.36 o
   0  15   6       83.07       84.22     15.87 o
   1  15   6       94.01       96.80     17.97 o
   2  15   6      195.78      208.50     13.55 o
   3  15   6      184.54      238.06     29.74 o
   4  15   6      139.40      109.71     37.65 o
   5  15   6        6.65       20.02     14.92 o
  -5  16   6       32.42       29.52     34.46 o
  -4  16   6       66.43       37.98     29.05 o
  -3  16   6       21.68       27.40     25.09 o
  -2  16   6        4.01        0.77      7.07 o
  -1  16   6      231.05      257.95     23.40 o
   0  16   6      374.43      406.32     25.99 o
   1  16   6      466.35      511.03     39.03 o
   2  16   6      473.12      464.47     28.59 o
   3  16   6      130.27      127.79     13.73 o
   4  16   6       17.16       14.17     16.97 o
   5  16   6        0.09       18.62     16.24 o
  -5  17   6       18.40       28.34     70.67 o
  -4  17   6       33.47       47.12     36.24 o
  -3  17   6      199.44      166.79     10.65 o
  -2  17   6       52.91       51.74     10.73 o
  -1  17   6      241.70      210.77     23.85 o
   0  17   6      371.23      412.52     31.56 o
   1  17   6       75.27       61.81     13.60 o
   2  17   6       67.54       62.16     18.99 o
   3  17   6       20.36       16.15      7.19 o
   4  17   6        5.30       16.08     15.38 o
  -4  18   6        7.62      -22.84     39.27 o
  -3  18   6       85.58       86.60     40.56 o
  -2  18   6       74.74       49.59     15.59 o
  -1  18   6       21.49       44.48     12.41 o
   0  18   6        2.89       14.11     13.85 o
   1  18   6       20.91       20.99     12.41 o
   2  18   6       11.19       -3.62      9.55 o
   3  18   6       60.72       68.08     21.65 o
   4  18   6       48.61       59.88     32.28 o
  -4  19   6       15.31       56.22     33.65 o
  -3  19   6       46.40       34.63     24.85 o
  -2  19   6      199.20      200.60     25.36 o
  -1  19   6       98.90      125.27     22.85 o
   0  19   6      183.61      209.09     25.89 o
   1  19   6        1.51        3.37     10.65 o
   2  19   6       33.99       18.98     10.47 o
   3  19   6       46.48       53.23     24.51 o
   4  19   6       17.74       -0.59     22.86 o
  -4  20   6       47.42       68.76     44.05 o
  -3  20   6        1.28       60.01     32.52 o
  -2  20   6       60.10       63.70     14.53 o
  -1  20   6       61.74       83.77     17.42 o
   0  20   6       14.09        6.77     14.92 o
   1  20   6       26.41       22.22     12.70 o
   2  20   6        6.89        5.73     15.88 o
   3  20   6       14.48       -1.70     12.27 o
  -3  21   6        9.74       17.11     27.53 o
  -2  21   6        3.84        9.06     10.45 o
  -1  21   6      121.84      103.84     20.53 o
   0  21   6       10.60       15.07     14.30 o
   1  21   6       45.12       50.84     15.79 o
   2  21   6       44.09       32.21     21.89 o
   3  21   6       27.06       62.05     27.20 o
  -3  22   6       70.31       90.08     35.74 o
  -2  22   6       37.37       58.12     28.85 o
  -1  22   6       67.80       88.19     27.63 o
   0  22   6        2.40       10.09     16.74 o
   1  22   6       29.50       28.82     16.86 o
   2  22   6       22.48       30.36     17.53 o
   3  22   6        2.64      -33.53     22.52 o
  -2  23   6       22.18       24.95     21.30 o
  -1  23   6        3.14       18.25     53.35 o
   0  23   6       16.41       15.96     16.40 o
   1  23   6       14.84        9.32     14.41 o
   2  23   6       17.60        6.45     11.46 o
  -2  24   6        4.47        8.14     37.26 o
  -1  24   6       31.04       55.83     24.71 o
   0  24   6       44.85       31.97     24.08 o
   1  24   6       34.45        7.94     18.91 o
  -1  25   6       20.57       40.14     19.20 o
   0  25   6       10.47        4.06     23.88 o
  -1 -24   7        9.11       30.15     36.20 o
   0 -24   7        1.00        5.15     33.49 o
   1 -24   7       36.46        6.27     36.62 o
  -2 -23   7       30.48      115.85     59.67 o
  -1 -23   7       20.11       77.63     42.54 o
   0 -23   7       33.15        6.20     32.58 o
   1 -23   7       10.24      -72.69     48.46 o
   2 -23   7       20.13       12.53     29.94 o
  -3 -22   7       12.50        9.68     67.46 o
  -2 -22   7        5.73       -4.87     39.41 o
  -1 -22   7        8.85      -11.21     33.84 o
   0 -22   7       70.54       92.25     41.49 o
   1 -22   7       69.33       61.13     36.97 o
   2 -22   7       53.55       43.93     35.37 o
  -3 -21   7       40.53       99.37     39.85 o
  -2 -21   7       12.21      -19.98     33.91 o
  -1 -21   7       69.56       79.02     44.70 o
   0 -21   7       18.87       31.33     35.02 o
   1 -21   7        6.40      -10.44     29.52 o
   2 -21   7       11.12       20.82     28.82 o
   3 -21   7        9.78      -27.71     26.60 o
  -4 -20   7       44.94       67.93     39.88 o
  -3 -20   7       15.92       20.85     42.50 o
  -2 -20   7      141.54      230.91     52.23 o
  -1 -20   7      129.37       87.10     48.67 o
   0 -20   7       80.40       91.90     41.36 o
   1 -20   7       91.71       97.89     38.29 o
   2 -20   7       28.66       75.05     32.37 o
   3 -20   7       30.19       -1.67     52.29 o
  -4 -19   7        5.69       38.36     49.61 o
  -3 -19   7       42.22       70.23     36.90 o
  -2 -19   7        7.08       -7.63     21.59 o
  -1 -19   7       86.76       70.67     38.15 o
   0 -19   7       54.56       80.83     35.86 o
   1 -19   7       31.49       32.37     33.35 o
   2 -19   7       66.60       61.75     31.40 o
   3 -19   7       12.77       35.92     29.66 o
   4 -19   7       31.62        6.27     32.10 o
  -4 -18   7       94.11      124.26     50.04 o
  -3 -18   7       52.94       94.62     31.16 o
  -2 -18   7       84.94       82.30     28.69 o
  -1 -18   7       28.18       27.81     23.10 o
   0 -18   7       67.37       74.43     33.21 o
   1 -18   7       46.82       60.29     55.21 o
   2 -18   7       43.95       44.14     27.78 o
   3 -18   7        4.88      -12.74     23.46 o
   4 -18   7        2.02      -18.03     24.79 o
  -4 -17   7       42.96       80.27     31.64 o
  -3 -17   7      177.69      155.46     42.54 o
  -2 -17   7       12.83       15.73     19.24 o
  -1 -17   7      420.15      454.86     40.62 o
   0 -17   7      220.81      188.81     81.53 o
   1 -17   7      478.44      547.44     72.55 o
   2 -17   7        5.58       17.48     22.35 o
   3 -17   7       93.58       77.42     34.11 o
   4 -17   7       19.16       33.63     29.03 o
  -5 -16   7       27.99       10.03     26.91 o
  -4 -16   7       81.45      120.65     32.93 o
  -3 -16   7      104.26      114.71     35.96 o
  -2 -16   7      213.46      223.24     31.66 o
  -1 -16   7       92.17       89.98     19.69 o
   0 -16   7       78.38       43.64     24.54 o
   1 -16   7      233.66      223.49     83.82 o
   2 -16   7      173.87      171.55     46.79 o
   3 -16   7       83.52       88.21     30.84 o
   4 -16   7       27.09       26.11     42.61 o
  -5 -15   7       17.86       44.87     28.22 o
  -4 -15   7       70.12       42.04     29.69 o
  -3 -15   7       48.40       53.55     31.47 o
  -2 -15   7       93.32       96.31     23.78 o
  -1 -15   7      517.35      536.09     61.04 o
   0 -15   7      585.85      580.71     39.17 o
   1 -15   7       28.24       46.23     26.32 o
   2 -15   7       61.64       85.98     31.96 o
   3 -15   7        7.28       22.70     24.51 o
   4 -15   7       37.31       43.65     27.99 o
   5 -15   7       12.09       62.03     54.72 o
  -5 -14   7       34.24       49.32     48.91 o
  -4 -14   7       73.58      104.11     28.61 o
  -3 -14   7      109.29      107.58     27.77 o
  -2 -14   7       99.07      106.21     27.45 o
  -1 -14   7      197.16      182.53     23.50 o
   0 -14   7      663.22      669.10     42.59 o
   1 -14   7     1236.51     1248.18    161.45 o
   2 -14   7      426.52      487.77     63.22 o
   3 -14   7      134.01      131.59     36.62 o
   4 -14   7       85.55      104.57     32.65 o
   5 -14   7        1.76      -22.42     29.03 o
  -5 -13   7       70.74      101.26     52.74 o
  -4 -13   7       49.62       44.54     26.80 o
  -3 -13   7        2.70       -4.45     18.35 o
  -2 -13   7      116.93       99.47     19.04 o
  -1 -13   7       46.85       49.69     15.45 o
   0 -13   7      144.85      152.02     17.91 o
   1 -13   7      491.04      472.04     51.52 o
   2 -13   7      152.06      159.02     54.44 o
   3 -13   7      150.56       91.07     53.68 o
   4 -13   7      157.11      145.72     41.98 o
   5 -13   7       29.48       34.32     47.76 o
  -5 -12   7       14.48        4.10     19.84 o
  -4 -12   7      170.46      143.39     28.98 o
  -3 -12   7      155.57      177.50     28.52 o
  -2 -12   7      167.58      212.60     29.93 o
  -1 -12   7       42.34       37.71     15.92 o
   0 -12   7      364.14      381.31     26.52 o
   1 -12   7      300.10      289.84     62.10 o
   2 -12   7        3.60        9.96     19.35 o
   3 -12   7      100.62      120.31     33.28 o
   4 -12   7       22.30       -2.09     23.67 o
   5 -12   7        8.56       17.48     23.74 o
  -6 -11   7       10.85       25.55     64.82 o
  -5 -11   7       42.95       56.02     30.49 o
  -4 -11   7        0.19        4.19     18.68 o
  -3 -11   7      192.13      197.04     28.53 o
  -2 -11   7       51.93       83.34     19.83 o
  -1 -11   7      699.69      705.64     40.45 o
   0 -11   7     1742.45     1687.47     71.09 o
   1 -11   7      302.92      299.87     18.22 o
   2 -11   7      398.05      433.05     53.68 o
   3 -11   7       89.86      111.40     30.08 o
   4 -11   7       30.92       32.79     44.63 o
   5 -11   7       31.63       37.25     29.03 o
  -6 -10   7       17.20        3.06     34.88 o
  -5 -10   7       25.49       34.55     35.19 o
  -4 -10   7       39.80       54.87     20.96 o
  -3 -10   7     1486.64     1564.73     86.67 o
  -2 -10   7      387.94      357.15     29.30 o
  -1 -10   7       81.35       81.29     13.78 o
   0 -10   7      153.54      183.23     17.14 o
   1 -10   7       11.89        8.70      7.20 o
   2 -10   7       87.86       97.61     29.94 o
   3 -10   7      235.17      239.15     67.60 o
   4 -10   7       74.42       74.50     31.12 o
   5 -10   7      118.77      102.62     64.12 o
  -6  -9   7       14.52       55.35     35.37 o
  -5  -9   7      289.22      344.26     37.32 o
  -4  -9   7      283.30      257.80     34.56 o
  -3  -9   7      895.98      887.41     54.37 o
  -2  -9   7      141.97      144.91     19.66 o
  -1  -9   7     2412.20     2571.02    108.78 o
   0  -9   7      599.38      584.32     26.93 o
   1  -9   7       49.84       33.98     29.10 o
   2  -9   7      287.58      270.62     42.12 o
   3  -9   7      210.94      234.42     41.49 o
   4  -9   7       66.53       99.14     30.84 o
   5  -9   7       31.35       53.05     28.68 o
  -6  -8   7       20.19       -3.13     30.91 o
  -5  -8   7        8.74       -3.62     16.23 o
  -4  -8   7      317.99      382.67     40.77 o
  -3  -8   7       65.18       62.95     18.68 o
  -2  -8   7     1046.17     1027.32     49.10 o
  -1  -8   7      793.51      833.44     48.33 o
   0  -8   7      172.14      171.68     15.15 o
   1  -8   7     2038.39     2163.26     83.39 o
   2  -8   7      723.65      770.37     64.47 o
   3  -8   7      284.15      326.67     48.18 o
   4  -8   7       86.67       75.19     56.81 o
   5  -8   7       34.29        5.15     29.59 o
   6  -8   7       55.92       93.85     54.58 o
  -6  -7   7       36.08       18.94     29.73 o
  -5  -7   7      264.78      268.64     28.76 o
  -4  -7   7       47.88       61.37     16.94 o
  -3  -7   7      141.90      144.69     19.44 o
  -2  -7   7      401.51      421.27     31.59 o
  -1  -7   7      333.69      326.92     31.81 o
   0  -7   7      300.13      293.43     26.84 o
   1  -7   7      168.77      183.90     12.53 o
   2  -7   7      291.25      322.21     63.36 o
   3  -7   7        6.57       11.14     35.44 o
   4  -7   7       47.19       42.33     29.31 o
   5  -7   7       17.56       32.44     29.59 o
   6  -7   7        2.80       16.92     26.46 o
  -6  -6   7       16.54       -9.40     57.51 o
  -5  -6   7       67.83       53.75     51.17 o
  -4  -6   7      243.23      250.67     33.98 o
  -3  -6   7      406.70      408.46     29.52 o
  -2  -6   7      544.71      499.27     36.17 o
  -1  -6   7     2274.74     2321.13    100.27 o
   0  -6   7       78.14       70.03      9.96 o
   1  -6   7     3605.47     3832.07    163.11 o
   2  -6   7      466.25      431.59     46.09 o
   3  -6   7       60.94       33.14     24.58 o
   4  -6   7       98.59      111.05     34.32 o
   5  -6   7       10.10        3.41     25.69 o
   6  -6   7       18.74      -36.20     29.73 o
  -6  -5   7       16.26       17.34     25.76 o
  -5  -5   7       99.30      129.22     36.06 o
  -4  -5   7      330.13      354.66     27.30 o
  -3  -5   7      100.57       92.87     15.57 o
  -2  -5   7      880.20      880.39     37.37 o
  -1  -5   7      599.21      614.07     20.13 o
   0  -5   7     5316.31     5515.83    193.89 o
   1  -5   7      686.67      738.68     30.53 o
   2  -5   7     1949.31     2004.49    124.55 o
   3  -5   7      637.72      702.21     59.39 o
   4  -5   7      163.73      140.36     60.99 o
   5  -5   7       85.83       24.30     55.70 o
   6  -5   7       15.79       10.10     28.13 o
  -6  -4   7       37.00       33.84     49.50 o
  -5  -4   7        9.03        6.72      3.33 o
  -4  -4   7       17.51       31.92     19.87 o
  -3  -4   7      660.00      669.58     34.20 o
  -2  -4   7      178.47      175.25      7.58 o
  -1  -4   7      714.77      805.36     21.51 o
   0  -4   7      684.61      886.08     29.39 o
   1  -4   7     1405.91     1587.89     46.80 o
   2  -4   7      923.54      902.57     43.93 o
   3  -4   7      433.40      477.61     53.75 o
   4  -4   7       23.35       14.48     25.76 o
   5  -4   7      119.07      127.62     40.94 o
   6  -4   7       24.97       34.53     30.29 o
  -6  -3   7        7.10       18.87     24.37 o
  -5  -3   7       36.37       32.56      9.29 o
  -4  -3   7       56.58       59.44      5.30 o
  -3  -3   7     1152.51     1091.05     37.51 o
  -2  -3   7      520.19      516.97     16.49 o
  -1  -3   7     1592.87     1494.40     44.51 o
   0  -3   7     7209.47     7308.75    340.19 o
   1  -3   7      923.00      971.34     39.34 o
   2  -3   7     1352.00     1400.71     74.98 o
   3  -3   7      435.86      463.20     58.41 o
   4  -3   7       51.68       49.99     27.71 o
   5  -3   7      114.26      112.23     38.01 o
   6  -3   7        9.30       81.81     34.46 o
  -6  -2   7       16.74       24.53     17.40 o
  -5  -2   7        3.68        1.17      4.11 o
  -4  -2   7      792.11      855.72     31.33 o
  -3  -2   7      744.52      748.64     21.38 o
  -2  -2   7      589.80      519.60     16.64 o
  -1  -2   7      329.04      309.01     13.42 o
   0  -2   7     1135.94     1084.76     36.31 o
   1  -2   7     1325.79     1309.74     53.74 o
   2  -2   7     1753.93     1744.90     79.84 o
   3  -2   7      645.75      691.49     57.58 o
   4  -2   7      257.12      253.84     48.39 o
   5  -2   7       83.07       73.03     35.58 o
   6  -2   7        9.78       58.83     36.69 o
  -6  -1   7        8.04        1.62      5.90 o
  -5  -1   7      186.14      238.50     16.48 o
  -4  -1   7      632.49      668.78     20.81 o
  -3  -1   7      618.66      583.98     21.04 o
  -2  -1   7      128.24      109.83      8.08 o
  -1  -1   7      733.80      644.26     21.02 o
   0  -1   7      873.26     1065.33     37.37 o
   1  -1   7      335.33      339.42     19.56 o
   2  -1   7      318.81      268.75     28.67 o
   3  -1   7       74.15      106.18     20.33 o
   4  -1   7      169.99      170.23     38.36 o
   5  -1   7       14.29        7.31     28.20 o
   6  -1   7        3.06       57.72     39.41 o
  -6   0   7       80.69       82.20     18.97 o
  -5   0   7        5.84        1.71      5.66 o
  -4   0   7      344.03      343.04     33.70 o
  -3   0   7       15.88       24.86      8.71 o
  -2   0   7     5149.84     4970.72    190.66 o
  -1   0   7     1434.36     1568.48     47.13 o
   0   0   7     2137.23     2296.48     77.93 o
   1   0   7     3908.86     3569.92    141.90 o
   2   0   7     2222.06     2180.32     93.39 o
   3   0   7        1.39        1.59      6.17 o
   4   0   7      252.84      284.09     54.76 o
   5   0   7       57.42       55.56     34.81 o
   6   0   7        4.35      -21.93     34.53 o
  -6   1   7        7.70       16.02     19.38 o
  -5   1   7      184.49      213.89     25.41 o
  -4   1   7      593.39      633.91     49.85 o
  -3   1   7      656.66      595.99     34.74 o
  -2   1   7      145.62      140.79     27.57 o
  -1   1   7      802.72      704.66     24.99 o
   0   1   7     1014.16     1178.36     44.07 o
   1   1   7      269.61      252.48     23.37 o
   2   1   7      318.43      295.51     23.33 o
   3   1   7       91.12      121.82     12.24 o
   4   1   7      180.83      147.22      9.41 o
   5   1   7        5.31       22.98     29.66 o
   6   1   7        2.49       67.88     41.29 o
  -6   2   7       27.45       11.70     17.74 o
  -5   2   7        1.50        5.08     14.99 o
  -4   2   7      883.14      893.39     66.70 o
  -3   2   7      611.33      643.66     22.82 o
  -2   2   7      616.96      570.48     19.49 o
  -1   2   7      442.86      416.55     16.59 o
   0   2   7     1068.21      976.43     40.73 o
   1   2   7     1663.58     1688.11     68.12 o
   2   2   7     1885.15     1845.98     80.66 o
   3   2   7      537.88      543.81     21.69 o
   4   2   7      303.53      315.97     21.71 o
   5   2   7       65.01       72.41     38.29 o
   6   2   7       11.66       23.04     39.55 o
  -6   3   7        4.61        1.67      8.74 o
  -5   3   7       41.28       45.09     12.38 o
  -4   3   7       78.50       73.73     14.27 o
  -3   3   7     1218.17     1258.28     82.01 o
  -2   3   7      400.31      401.44     27.36 o
  -1   3   7     1572.81     1531.84     45.52 o
   0   3   7     6551.44     6715.27    323.05 o
   1   3   7      755.77      747.22     35.98 o
   2   3   7     1354.86     1349.10     62.77 o
   3   3   7      560.61      614.60     25.92 o
   4   3   7       47.57       49.78      9.01 o
   5   3   7       94.40       94.07     17.44 o
   6   3   7       10.03        0.00     26.00 o
  -6   4   7       52.52       29.32     34.05 o
  -5   4   7        9.61       14.20     13.23 o
  -4   4   7       24.02       24.16     13.23 o
  -3   4   7      646.01      677.84     41.77 o
  -2   4   7      169.51      155.77     14.03 o
  -1   4   7      726.47      802.78     30.04 o
   0   4   7      632.18      777.06     37.17 o
   1   4   7     1377.96     1545.99     69.61 o
   2   4   7      823.12      857.69     45.81 o
   3   4   7      487.02      486.08     22.87 o
   4   4   7       25.55       25.06      9.17 o
   5   4   7      147.77      125.49     47.32 o
   6   4   7       18.95      -12.87     28.49 o
  -6   5   7       12.09       -0.16     12.78 o
  -5   5   7       74.08       85.15     21.51 o
  -4   5   7      352.99      346.37     31.89 o
  -3   5   7      108.96      136.95     19.49 o
  -2   5   7      816.57      774.61     34.88 o
  -1   5   7      610.21      602.00     21.43 o
   0   5   7     5207.50     5433.48    245.55 o
   1   5   7      730.51      766.43     35.67 o
   2   5   7     1693.06     1740.37     82.12 o
   3   5   7      550.60      558.51     29.26 o
   4   5   7      156.80      156.62     19.53 o
   5   5   7       94.26       76.68     30.09 o
   6   5   7       13.93        1.68     29.13 o
  -6   6   7       10.46       68.21     63.15 o
  -5   6   7       49.84       41.15     19.42 o
  -4   6   7      186.34      190.49     27.71 o
  -3   6   7      496.42      506.57     37.80 o
  -2   6   7      593.55      606.83     39.89 o
  -1   6   7     2247.17     2266.53     72.09 o
   0   6   7       64.96       64.04     13.52 o
   1   6   7     3612.82     3749.14    159.48 o
   2   6   7      456.70      450.49     31.16 o
   3   6   7       60.46       56.01     14.22 o
   4   6   7      105.21      125.03     15.62 o
   5   6   7        9.41       14.59     14.71 o
   6   6   7       15.76       17.95     11.27 o
  -6   7   7       35.06        6.61     19.35 o
  -5   7   7      227.47      243.61     35.44 o
  -4   7   7       29.03       50.82     19.56 o
  -3   7   7      110.99      141.40     24.58 o
  -2   7   7      414.49      448.37     60.71 o
  -1   7   7      240.29      240.69     16.40 o
   0   7   7      285.41      297.02     22.60 o
   1   7   7      212.28      213.13     18.33 o
   2   7   7      344.65      305.39     31.57 o
   3   7   7       11.21       14.61     14.07 o
   4   7   7       57.04       58.53     13.90 o
   5   7   7       20.83       40.74     11.63 o
   6   7   7        4.68      -12.70     19.27 o
  -6   8   7       26.18       22.21     21.79 o
  -5   8   7        8.00        0.70     17.48 o
  -4   8   7      319.60      306.55     38.71 o
  -3   8   7       72.04       55.56     20.96 o
  -2   8   7      846.31      879.40     66.28 o
  -1   8   7      847.44      849.85     21.13 o
   0   8   7      199.47      212.21     27.88 o
   1   8   7     1903.92     1892.99     81.83 o
   2   8   7      716.48      732.86     43.18 o
   3   8   7      384.08      405.17     29.55 o
   4   8   7       90.85      105.36     17.50 o
   5   8   7       43.73       37.10     12.72 o
   6   8   7       59.16       27.39     14.93 o
  -6   9   7       15.90       21.44     25.06 o
  -5   9   7      299.34      347.83     47.20 o
  -4   9   7      278.34      279.88     37.94 o
  -3   9   7      977.14     1062.78     76.24 o
  -2   9   7      146.08      186.31     28.48 o
  -1   9   7     2363.16     2453.04     66.15 o
   0   9   7      478.78      453.19     28.02 o
   1   9   7       21.35        7.12      9.78 o
   2   9   7      375.71      365.85     31.91 o
   3   9   7      261.96      251.68     24.38 o
   4   9   7       73.38       53.06     16.02 o
   5   9   7       37.05       20.11     22.82 o
  -6  10   7       16.58       30.01     25.83 o
  -5  10   7       16.79       11.97     23.74 o
  -4  10   7       45.72       91.76     26.60 o
  -3  10   7     1500.39     1633.26    119.33 o
  -2  10   7      405.33      357.81     22.67 o
  -1  10   7       53.96       42.03      5.35 o
   0  10   7      150.48      177.83     11.49 o
   1  10   7        3.88        3.70      9.44 o
   2  10   7      106.40      129.24     18.89 o
   3  10   7      224.60      224.07     24.34 o
   4  10   7       76.52       70.99     14.97 o
   5  10   7       95.38      108.02     18.57 o
  -6  11   7       12.48       32.65     29.38 o
  -5  11   7       54.66       59.32     49.36 o
  -4  11   7        1.56      -14.13     20.75 o
  -3  11   7      217.97      251.20     38.92 o
  -2  11   7       22.43       27.19     16.57 o
  -1  11   7      702.10      674.20     24.93 o
   0  11   7     1684.27     1566.98     51.43 o
   1  11   7      278.00      271.80     15.28 o
   2  11   7      482.80      521.99     34.48 o
   3  11   7       47.07       61.26     16.62 o
   4  11   7       18.70       23.05     14.39 o
   5  11   7       25.80       26.36     18.23 o
  -5  12   7       17.18       44.91     42.26 o
  -4  12   7      153.69      151.08     37.60 o
  -3  12   7      153.33      217.57     39.89 o
  -2  12   7      295.39      313.00     17.79 o
  -1  12   7       21.34       21.40      5.50 o
   0  12   7      387.74      386.41     17.96 o
   1  12   7      225.58      208.58     15.20 o
   2  12   7        4.16       -1.76     12.22 o
   3  12   7       91.03       99.30     21.05 o
   4  12   7       17.08        8.80     13.47 o
   5  12   7        6.48       -7.47     14.09 o
  -5  13   7       69.48      125.74     38.92 o
  -4  13   7       67.86       46.72     30.15 o
  -3  13   7        4.67        1.27     15.31 o
  -2  13   7       70.43       52.72      4.59 o
  -1  13   7       39.52       39.66      7.66 o
   0  13   7      113.29      116.84     11.23 o
   1  13   7      397.45      377.19     22.51 o
   2  13   7       95.89      101.51     19.39 o
   3  13   7      122.49       87.90     16.49 o
   4  13   7      170.56      180.83     27.71 o
   5  13   7       32.40       26.93     18.79 o
  -5  14   7       31.16      103.25     37.53 o
  -4  14   7       61.95       52.63     36.76 o
  -3  14   7      124.92      153.83     28.11 o
  -2  14   7      198.44      197.91     13.01 o
  -1  14   7      188.59      173.00     10.69 o
   0  14   7      758.15      818.05     34.56 o
   1  14   7     1238.30     1238.45     60.14 o
   2  14   7      491.00      529.77     23.56 o
   3  14   7      109.41      131.40     21.69 o
   4  14   7       72.75       49.55     24.02 o
   5  14   7        1.33      -25.14     16.88 o
  -5  15   7       10.13       66.49     39.06 o
  -4  15   7       73.28       37.11     35.23 o
  -3  15   7       69.64      102.07     26.04 o
  -2  15   7       88.53      103.13      7.05 o
  -1  15   7      381.92      413.11     35.70 o
   0  15   7      562.30      564.88     29.38 o
   1  15   7       35.77       28.90     11.60 o
   2  15   7       69.34       74.90      9.33 o
   3  15   7        7.54        7.91     14.73 o
   4  15   7       30.95       17.97     17.69 o
   5  15   7        9.23       51.69     38.95 o
  -5  16   7       26.52       52.50     36.55 o
  -4  16   7       88.20      101.88     42.08 o
  -3  16   7       87.81      123.93     38.46 o
  -2  16   7      224.54      208.51     13.48 o
  -1  16   7       58.49       45.44     11.54 o
   0  16   7       58.89       83.31     15.79 o
   1  16   7      318.25      307.96     21.68 o
   2  16   7      224.92      257.67     20.49 o
   3  16   7       69.79       38.74     18.43 o
   4  16   7       20.50        4.38     14.66 o
  -4  17   7       46.66       86.43     40.43 o
  -3  17   7      134.44      164.59     35.83 o
  -2  17   7       22.81       16.33      5.88 o
  -1  17   7      341.84      358.07     25.44 o
   0  17   7      297.32      265.91     21.71 o
   1  17   7      482.42      539.72     43.28 o
   2  17   7        0.80       -2.84      7.60 o
   3  17   7       92.39       65.31     10.60 o
   4  17   7       13.30       14.16     39.16 o
  -4  18   7      102.20      196.13     42.90 o
  -3  18   7       70.77       71.86     37.06 o
  -2  18   7       97.96      109.55     21.26 o
  -1  18   7       31.13       25.42     11.38 o
   0  18   7       52.27       51.73     16.17 o
   1  18   7       44.12       48.76     17.07 o
   2  18   7       37.16       24.55     12.49 o
   3  18   7        3.91        2.58      7.78 o
   4  18   7        1.87        4.48     17.07 o
  -4  19   7        5.07        5.60     27.90 o
  -3  19   7       39.88       46.92     41.46 o
  -2  19   7       13.15       16.68     12.51 o
  -1  19   7       79.91       69.27     15.41 o
   0  19   7       53.05       58.11     17.40 o
   1  19   7       47.30       47.61     14.12 o
   2  19   7       47.72       24.65     18.07 o
   3  19   7       19.79       22.49     21.80 o
   4  19   7       37.37       51.92     22.87 o
  -4  20   7       57.51      103.84     39.62 o
  -3  20   7       13.36       39.23     29.07 o
  -2  20   7      153.13      179.28     26.50 o
  -1  20   7      129.89      143.94     19.88 o
   0  20   7       75.47       72.33     25.57 o
   1  20   7      101.80       68.83     16.73 o
   2  20   7       29.35       29.49     29.48 o
   3  20   7       34.96       39.51     23.97 o
  -3  21   7       35.11       84.47     40.83 o
  -2  21   7        9.52       -7.75     30.64 o
  -1  21   7       70.42       91.65     26.30 o
   0  21   7       21.38       28.47     15.15 o
   1  21   7        5.50       21.93     16.97 o
   2  21   7       13.38        9.60     13.81 o
   3  21   7       10.42        4.67     14.44 o
  -3  22   7       16.07        7.04     36.93 o
  -2  22   7        2.55       24.18     23.22 o
  -1  22   7       12.40        8.94     13.85 o
   0  22   7       72.38       47.79     18.80 o
   1  22   7       82.39       48.63     31.40 o
   2  22   7       45.43       33.69     17.56 o
  -2  23   7       30.40      119.96     40.16 o
  -1  23   7       18.48       25.51     22.54 o
   0  23   7       27.29        4.92     15.84 o
   1  23   7       14.81        3.13     11.98 o
   2  23   7       21.61        2.90     14.78 o
  -1  24   7        7.29        2.06     15.26 o
   0  24   7        0.77       -5.12     14.54 o
   1  24   7       34.03       31.53     25.01 o
   0 -24   8       27.22      -14.69     42.68 o
  -2 -23   8        4.86       32.93     45.32 o
  -1 -23   8       24.05      -13.51     66.56 o
   0 -23   8        1.60      -24.65     34.05 o
   1 -23   8       37.77        7.80     38.01 o
  -2 -22   8       36.49      115.43     56.95 o
  -1 -22   8       21.64      -43.51     34.05 o
   0 -22   8        2.04       51.24     36.27 o
   1 -22   8       11.49       28.27     33.84 o
   2 -22   8       21.05       56.32     33.28 o
  -3 -21   8       40.25       45.89     39.20 o
  -2 -21   8       27.21       49.55     29.53 o
  -1 -21   8       48.64      113.97     45.74 o
   0 -21   8       30.40        8.08     33.84 o
   1 -21   8       12.81      -22.63     48.39 o
   2 -21   8       33.27      -28.27     54.79 o
  -3 -20   8       29.64       34.00     32.96 o
  -2 -20   8       49.42       38.82     26.29 o
  -1 -20   8        8.50      -13.02     31.26 o
   0 -20   8       79.00       96.29     35.30 o
   1 -20   8      102.57      164.31     38.99 o
   2 -20   8       93.90       95.66     41.77 o
   3 -20   8        8.75      -10.37     30.36 o
  -4 -19   8       12.25       20.69     36.76 o
  -3 -19   8       30.57       17.99     57.02 o
  -2 -19   8       70.36       91.02     36.51 o
  -1 -19   8        3.58       42.56     18.90 o
   0 -19   8        0.72        0.63     28.68 o
   1 -19   8       26.55       37.32     54.65 o
   2 -19   8       10.92       39.13     48.94 o
   3 -19   8       24.32       25.34     28.34 o
  -4 -18   8       32.62       70.53     37.07 o
  -3 -18   8       71.36       79.68     38.29 o
  -2 -18   8       46.61       39.74     23.62 o
  -1 -18   8      182.05      237.60     32.32 o
   0 -18   8      204.06      183.38     81.11 o
   1 -18   8      177.21      170.57     48.32 o
   2 -18   8      165.19      124.28     43.10 o
   3 -18   8       41.66       30.15     33.21 o
   4 -18   8        5.61      -19.22     49.29 o
  -4 -17   8        2.40       40.74     29.42 o
  -3 -17   8       76.01      110.97     31.03 o
  -2 -17   8      132.37      122.75     49.10 o
  -1 -17   8      170.49      185.49     29.19 o
   0 -17   8      375.79      336.20     60.85 o
   1 -17   8       52.51       57.65     34.25 o
   2 -17   8      335.15      453.80    101.30 o
   3 -17   8       21.69        9.05     44.70 o
   4 -17   8       21.18       -2.37     29.59 o
  -4 -16   8       33.52       32.33     30.99 o
  -3 -16   8       80.61       84.20     35.67 o
  -2 -16   8      435.12      474.27     44.83 o
  -1 -16   8      283.36      342.59     37.07 o
   0 -16   8       36.18       41.45     15.98 o
   1 -16   8       10.52        6.68     26.46 o
   2 -16   8        7.81      -19.29     25.62 o
   3 -16   8       42.60       55.84     30.29 o
   4 -16   8       72.94       34.60     68.79 o
  -5 -15   8        5.43       11.83     30.63 o
  -4 -15   8       59.12       71.76     28.56 o
  -3 -15   8       67.65       55.34     24.22 o
  -2 -15   8      362.76      418.31     38.27 o
  -1 -15   8      184.84      202.99     29.50 o
   0 -15   8       43.60       53.13     25.62 o
   1 -15   8      124.33      125.25     37.04 o
   2 -15   8      117.72      156.93     62.31 o
   3 -15   8      135.02      116.06     68.16 o
   4 -15   8        4.02       18.87     26.94 o
  -5 -14   8       43.62       49.03     45.15 o
  -4 -14   8      113.39      130.07     37.49 o
  -3 -14   8       35.10       41.88     26.28 o
  -2 -14   8       13.29        8.93     16.89 o
  -1 -14   8      238.69      221.04     33.42 o
   0 -14   8      122.51      127.67     17.61 o
   1 -14   8      112.24      123.16     37.46 o
   2 -14   8       13.17       12.11     24.92 o
   3 -14   8      128.59      156.37     41.43 o
   4 -14   8       36.28       31.19     31.96 o
   5 -14   8       10.24       38.01     33.98 o
  -5 -13   8       34.75       56.53     31.94 o
  -4 -13   8       69.58       92.21     25.21 o
  -3 -13   8       20.72       24.33     22.98 o
  -2 -13   8     1178.78     1252.53     89.88 o
  -1 -13   8      150.59      161.16     24.87 o
   0 -13   8      125.29      126.56     20.66 o
   1 -13   8      292.57      292.82     21.38 o
   2 -13   8       71.20       90.37     32.03 o
   3 -13   8       16.03       21.44     26.25 o
   4 -13   8       20.55       39.96     27.43 o
   5 -13   8        7.43      -20.96     30.36 o
  -5 -12   8       82.96      104.86     28.60 o
  -4 -12   8      125.98      103.14     26.97 o
  -3 -12   8      270.20      282.73     56.80 o
  -2 -12   8     1250.81     1295.02     91.03 o
  -1 -12   8       57.40       42.77     17.81 o
   0 -12   8      869.10      942.03     48.87 o
   1 -12   8     1239.57     1254.61     55.46 o
   2 -12   8      893.96      868.19     89.60 o
   3 -12   8       49.33       30.98     24.37 o
   4 -12   8       32.89       18.38     28.68 o
   5 -12   8        9.92      -31.33     27.71 o
  -5 -11   8       53.87       66.35     26.37 o
  -4 -11   8       79.19       80.63     23.77 o
  -3 -11   8      138.50      155.67     33.23 o
  -2 -11   8      218.66      234.49     29.69 o
  -1 -11   8       51.00       55.59     14.92 o
   0 -11   8      155.15      165.15     31.82 o
   1 -11   8       52.32       65.76     10.77 o
   2 -11   8       19.89       14.48     21.72 o
   3 -11   8      125.09      223.28     39.48 o
   4 -11   8      124.93      121.98     59.04 o
   5 -11   8       17.94      -42.61     28.41 o
  -6 -10   8       54.04       66.21     44.84 o
  -5 -10   8       69.58       33.70     30.46 o
  -4 -10   8      207.50      256.69     37.10 o
  -3 -10   8     1346.12     1364.96     77.86 o
  -2 -10   8      875.35      804.79     47.16 o
  -1 -10   8      190.68      206.14     29.17 o
   0 -10   8     1090.80     1148.96     61.93 o
   1 -10   8       17.58       30.94      8.98 o
   2 -10   8       46.46       36.83     39.34 o
   3 -10   8      222.75      255.58     70.94 o
   4 -10   8       86.93       76.10     35.92 o
   5 -10   8       34.38       74.63     32.79 o
  -6  -9   8       25.81       -5.22     42.75 o
  -5  -9   8        5.36       13.16     17.01 o
  -4  -9   8       78.07      104.23     22.04 o
  -3  -9   8       45.63       34.86     15.85 o
  -2  -9   8      678.44      697.97     62.35 o
  -1  -9   8      758.67      782.55     42.52 o
   0  -9   8      803.31      852.32     61.03 o
   1  -9   8     1069.68     1183.36     48.77 o
   2  -9   8      739.84      812.21     73.66 o
   3  -9   8      219.49      212.97     41.70 o
   4  -9   8       70.84       75.19     34.67 o
   5  -9   8       11.20       36.27     32.79 o
  -6  -8   8        1.42       -1.60     33.56 o
  -5  -8   8       22.74       15.25     24.33 o
  -4  -8   8       96.54      107.63     22.71 o
  -3  -8   8      220.47      271.97     27.63 o
  -2  -8   8      125.69      116.33     17.25 o
  -1  -8   8       41.01       36.81     16.04 o
   0  -8   8      666.27      670.02     39.75 o
   1  -8   8     1353.84     1383.96     59.24 o
   2  -8   8      963.20      938.16     83.69 o
   3  -8   8      358.91      400.54     55.07 o
   4  -8   8      417.02      510.26     66.91 o
   5  -8   8       21.74       34.60     53.26 o
  -6  -7   8       22.80       -7.66     57.58 o
  -5  -7   8       64.61       55.95     34.32 o
  -4  -7   8      250.98      238.12     27.43 o
  -3  -7   8       62.14       64.16     15.55 o
  -2  -7   8      204.79      210.55     21.13 o
  -1  -7   8     2250.75     2355.38     97.89 o
   0  -7   8      474.54      525.71     34.20 o
   1  -7   8      214.90      189.44     26.60 o
   2  -7   8       62.67       54.58     26.53 o
   3  -7   8       55.09       41.22     29.38 o
   4  -7   8        4.74        4.66     25.83 o
   5  -7   8        3.39        7.38     29.17 o
  -6  -6   8        0.11        3.69     29.80 o
  -5  -6   8       53.55       26.20     22.70 o
  -4  -6   8       63.98       76.94     19.28 o
  -3  -6   8       31.50       29.61     13.42 o
  -2  -6   8      716.40      661.70     40.90 o
  -1  -6   8      913.32      924.20     45.15 o
   0  -6   8      989.01     1083.43     41.13 o
   1  -6   8     1480.32     1510.05     65.32 o
   2  -6   8      639.53      607.80     17.64 o
   3  -6   8      155.61      164.66     37.46 o
   4  -6   8      205.44      241.31     74.50 o
   5  -6   8       43.99       56.46     32.65 o
   6  -6   8       18.70       34.39     60.78 o
  -6  -5   8       54.86       -5.36     35.92 o
  -5  -5   8       83.25       67.16     47.55 o
  -4  -5   8      105.09      133.12     25.29 o
  -3  -5   8       18.79       27.73     12.13 o
  -2  -5   8     1681.85     1642.07     46.12 o
  -1  -5   8      749.70      792.67     28.07 o
   0  -5   8      245.27      270.94     13.44 o
   1  -5   8      192.79      225.61     11.86 o
   2  -5   8      195.75      249.80     35.86 o
   3  -5   8      157.79      170.78     33.35 o
   4  -5   8        3.53        5.92     23.67 o
   5  -5   8        6.12       -1.88     27.50 o
   6  -5   8       34.20       66.49     38.29 o
  -6  -4   8        1.40        3.48     27.01 o
  -5  -4   8       10.11       14.69     26.80 o
  -4  -4   8       48.38       63.56     14.08 o
  -3  -4   8     2108.33     2148.90     53.30 o
  -2  -4   8      959.77      922.75     23.92 o
  -1  -4   8      120.21      151.85      9.58 o
   0  -4   8     1127.04     1097.48     33.42 o
   1  -4   8      920.90     1008.00     29.32 o
   2  -4   8     1018.81      980.75     31.29 o
   3  -4   8      472.10      573.48     61.27 o
   4  -4   8       85.54       81.18     31.89 o
   5  -4   8       42.62       63.08     34.53 o
   6  -4   8       17.25       51.94     56.67 o
  -6  -3   8       18.84       -0.42     30.98 o
  -5  -3   8       29.22       24.81      3.50 o
  -4  -3   8       23.51       34.85      4.13 o
  -3  -3   8       71.51       74.63      6.68 o
  -2  -3   8       33.37       44.94      7.47 o
  -1  -3   8     1490.73     1643.53     54.80 o
   0  -3   8      499.78      512.96     28.69 o
   1  -3   8      479.42      499.79     30.28 o
   2  -3   8      377.26      418.67     32.17 o
   3  -3   8      767.88      843.47     81.67 o
   4  -3   8       12.97       37.60     23.32 o
   5  -3   8       61.05       57.37     36.97 o
   6  -3   8       12.67       53.61     34.11 o
  -6  -2   8       35.97      126.57     30.42 o
  -5  -2   8      101.25      107.20      9.76 o
  -4  -2   8        7.27       10.04      6.94 o
  -3  -2   8      644.59      725.49     21.04 o
  -2  -2   8      541.70      551.60     17.20 o
  -1  -2   8     2480.76     2486.71     91.13 o
   0  -2   8     1537.10     1500.38     56.42 o
   1  -2   8     1768.80     1832.26     82.70 o
   2  -2   8      158.03      195.36     23.94 o
   3  -2   8      206.87      206.94     25.94 o
   4  -2   8       19.42       23.60     25.97 o
   5  -2   8      114.40      125.81     42.82 o
   6  -2   8       19.52      105.06     73.10 o
  -6  -1   8       40.51       83.27     31.40 o
  -5  -1   8       81.65       70.62      8.28 o
  -4  -1   8      189.79      176.83     13.34 o
  -3  -1   8      215.82      208.92     12.74 o
  -2  -1   8     1223.68     1270.11     40.81 o
  -1  -1   8     1646.88     1550.61     48.06 o
   0  -1   8     1115.82     1382.65     50.34 o
   1  -1   8      924.60      943.05     41.05 o
   2  -1   8      124.07      157.38     25.65 o
   3  -1   8      248.57      269.66     14.80 o
   4  -1   8       49.87       41.43     53.40 o
   5  -1   8       81.55       54.58     36.06 o
   6  -1   8        4.52      -21.79     37.60 o
  -6   0   8       10.50       10.98     10.66 o
  -5   0   8        2.24       -1.99      7.66 o
  -4   0   8        2.53        3.09      4.97 o
  -3   0   8       30.75       30.01      5.85 o
  -2   0   8       22.65       13.43      5.56 o
  -1   0   8      145.39      165.76     13.48 o
   0   0   8      405.15      454.36     21.66 o
   1   0   8      262.07      283.45     20.84 o
   2   0   8     1218.96     1203.44     58.58 o
   3   0   8      411.32      408.39     21.62 o
   4   0   8     1114.04     1098.14    114.70 o
   5   0   8      180.67      281.41     60.64 o
   6   0   8        0.12       -0.21     52.43 o
  -6   1   8       40.52       22.84     10.25 o
  -5   1   8       76.89       84.62     18.19 o
  -4   1   8      278.18      287.75     28.13 o
  -3   1   8      206.03      200.08     15.26 o
  -2   1   8     1181.91     1225.99     37.24 o
  -1   1   8     1406.77     1354.01     51.22 o
   0   1   8     1124.58     1370.08     49.58 o
   1   1   8      793.07      828.74     39.67 o
   2   1   8      160.04      181.24     20.65 o
   3   1   8      209.91      224.18     19.20 o
   4   1   8       59.13       51.21      7.00 o
   5   1   8       74.24       42.61     36.76 o
   6   1   8        7.38      -25.90     38.22 o
  -6   2   8       39.61       11.96     15.57 o
  -5   2   8      131.04      139.24     15.89 o
  -4   2   8        3.58        9.05     10.30 o
  -3   2   8      600.68      688.29     24.36 o
  -2   2   8      462.20      481.59     21.40 o
  -1   2   8     2395.52     2421.33     88.91 o
   0   2   8     1767.90     1736.29     60.06 o
   1   2   8     1636.22     1742.21     72.27 o
   2   2   8      266.01      283.84     24.37 o
   3   2   8      176.79      165.00     16.80 o
   4   2   8       10.49        8.56      8.42 o
   5   2   8      118.70       80.00     45.32 o
   6   2   8       14.52       49.99     45.67 o
  -6   3   8       17.35       30.22     18.08 o
  -5   3   8       29.48       26.45     12.31 o
  -4   3   8       44.36       65.51     21.93 o
  -3   3   8       75.83       82.79      4.97 o
  -2   3   8       39.63       54.45      8.05 o
  -1   3   8     1691.19     1854.24     58.75 o
   0   3   8      458.33      465.38     28.42 o
   1   3   8      615.24      636.20     37.23 o
   2   3   8      425.99      454.96     32.34 o
   3   3   8      845.98      862.71     44.05 o
   4   3   8        7.72        3.42      7.07 o
   5   3   8       71.82       55.86     27.19 o
   6   3   8        6.55      -40.66     36.76 o
  -6   4   8        0.77       -2.65     17.20 o
  -5   4   8        0.98       10.30     22.98 o
  -4   4   8       35.24       38.36     25.83 o
  -3   4   8     2155.15     2297.18    118.64 o
  -2   4   8     1041.30      978.45     26.65 o
   0   4   8     1246.88     1255.18     62.58 o
   1   4   8      841.61      920.67     43.92 o
   2   4   8     1009.88     1001.68     52.95 o
   3   4   8      477.82      544.12     25.99 o
   4   4   8       66.64       51.95     14.74 o
   5   4   8       42.35       36.57     10.12 o
   6   4   8       17.82        6.32     33.14 o
  -6   5   8       43.73       52.90     18.10 o
  -5   5   8      104.58      105.13     33.07 o
  -4   5   8      108.85      119.61     21.79 o
  -3   5   8       14.21       29.59     24.58 o
  -2   5   8     1829.08     1770.59     70.25 o
  -1   5   8      817.89      833.71     30.57 o
   0   5   8      318.36      335.98     22.81 o
   1   5   8      122.12      157.77     18.94 o
   2   5   8      138.66      171.82     39.55 o
   3   5   8      132.53      121.16     15.21 o
   4   5   8        6.64        2.23      8.89 o
   5   5   8        6.36       11.21     12.68 o
   6   5   8       32.00       32.22     41.81 o
  -6   6   8        0.28       -5.24     15.77 o
  -5   6   8       61.85       39.75     30.42 o
  -4   6   8       67.37       67.39     20.33 o
  -3   6   8       43.18       47.27     16.50 o
  -2   6   8      552.50      524.32     42.96 o
  -1   6   8      786.60      746.55     27.48 o
   0   6   8      888.33      937.01     39.64 o
   1   6   8     1305.55     1340.38     61.18 o
   2   6   8      516.64      560.02     39.26 o
   3   6   8      166.39      170.27     16.62 o
   4   6   8      193.48      221.62     24.90 o
   5   6   8       40.19       37.98     12.35 o
   6   6   8       20.41       38.78     45.12 o
  -6   7   8       28.29       27.99     20.54 o
  -5   7   8       69.94       82.01     22.98 o
  -4   7   8      285.94      291.51     33.63 o
  -3   7   8       47.37       41.91     19.56 o
  -2   7   8      213.24      221.38      8.41 o
  -1   7   8     2279.81     2349.80     80.94 o
   0   7   8      532.88      582.60     27.40 o
   1   7   8      127.75       91.05     16.68 o
   2   7   8       88.51       85.06     21.04 o
   3   7   8       65.80       60.62     15.37 o
   4   7   8        7.53        9.95     11.82 o
   5   7   8        5.09       16.80     10.53 o
  -6   8   8        2.49       19.56     20.54 o
  -5   8   8       25.48       50.55     21.44 o
  -4   8   8       56.49       45.18     24.37 o
  -3   8   8      248.42      326.04     36.27 o
  -2   8   8      109.91      102.48      4.33 o
  -1   8   8       55.70       67.70      7.09 o
   0   8   8      628.42      622.32     33.89 o
   1   8   8     1238.46     1180.81     58.46 o
   2   8   8      971.74      963.14     55.38 o
   3   8   8      369.72      384.64     26.12 o
   4   8   8      444.17      458.75     33.60 o
   5   8   8       14.12       31.61     17.28 o
  -6   9   8       18.32       83.13     27.22 o
  -5   9   8        2.92        0.77     20.19 o
  -4   9   8       62.79       57.23     26.80 o
  -3   9   8       29.34       21.51     20.82 o
  -2   9   8      700.49      634.04     30.46 o
  -1   9   8      806.03      817.50     29.65 o
   0   9   8      900.12      930.67     31.64 o
   1   9   8     1064.29     1121.17     67.14 o
   2   9   8      706.34      749.10     75.60 o
   3   9   8      183.90      181.89     18.04 o
   4   9   8       75.93       65.38     14.54 o
   5   9   8       18.28       30.07     18.76 o
  -6  10   8       56.97       62.10     31.54 o
  -5  10   8       90.39       76.24     27.15 o
  -4  10   8      195.18      236.02     40.66 o
  -3  10   8     1293.34     1350.95    107.91 o
  -2  10   8      862.96      767.22     29.11 o
  -1  10   8      218.44      228.66     11.98 o
   0  10   8     1054.39     1038.67     36.53 o
   1  10   8       15.77       22.87     10.11 o
   2  10   8       26.80       18.63     14.68 o
   3  10   8      196.68      205.74     19.65 o
   4  10   8       86.95       80.66     23.27 o
   5  10   8       34.17       27.46     14.18 o
  -5  11   8       43.41       14.62     27.99 o
  -4  11   8       79.43       78.19     30.84 o
  -3  11   8      119.78      188.19     36.41 o
  -2  11   8      184.53      178.17      5.81 o
  -1  11   8       43.34       46.10      7.66 o
   0  11   8      204.71      189.86     14.41 o
   1  11   8       30.71       49.04     12.33 o
   2  11   8       10.11        6.70     11.62 o
   3  11   8      149.20      147.68     18.76 o
   4  11   8      112.57       66.65     32.72 o
   5  11   8       21.14       21.10     13.46 o
  -5  12   8       73.01       40.03     59.74 o
  -4  12   8      125.94      113.48     35.92 o
  -3  12   8      301.46      324.37     49.36 o
  -2  12   8     1431.40     1379.24     48.96 o
  -1  12   8      134.98      116.62     21.51 o
   0  12   8      948.80      972.26     40.96 o
   1  12   8     1301.05     1352.14     60.01 o
   2  12   8      933.69      932.74     70.85 o
   3  12   8       21.53        4.16     12.37 o
   4  12   8       26.54       21.87     18.50 o
   5  12   8       14.29       -5.44     19.83 o
  -5  13   8       40.69      137.02     59.81 o
  -4  13   8       39.10       29.66     33.91 o
  -3  13   8       10.10       34.53     26.67 o
  -2  13   8     1269.68     1271.00     30.91 o
  -1  13   8      226.85      215.78     11.11 o
   0  13   8      114.64      127.80     12.43 o
   1  13   8      242.97      283.59     26.30 o
   2  13   8       87.14       72.73     17.58 o
   3  13   8       11.53        8.92     16.29 o
   4  13   8       18.15       -0.07     17.97 o
   5  13   8        5.15       38.94     18.20 o
  -5  14   8       50.73      111.53     62.87 o
  -4  14   8      129.62      136.25     44.49 o
  -3  14   8       25.55       32.72     31.12 o
  -2  14   8       15.90       14.64      3.28 o
  -1  14   8      211.49      195.99     13.30 o
   0  14   8       94.18       66.15     13.25 o
   1  14   8      142.39      136.64     13.13 o
   2  14   8        6.00        9.64     13.48 o
   3  14   8      126.03      133.49     26.92 o
   4  14   8       22.53       34.94     21.09 o
   5  14   8       13.87       33.95     18.52 o
  -5  15   8        7.34       82.36     37.25 o
  -4  15   8       52.06       86.61     40.45 o
  -3  15   8       44.99       46.44     34.67 o
  -2  15   8      317.87      321.83     20.16 o
  -1  15   8      233.90      249.29     13.67 o
   0  15   8       92.40      110.50     13.08 o
   1  15   8      124.18      125.28     15.24 o
   2  15   8      110.14       98.83     22.21 o
   3  15   8      141.79      151.12     37.21 o
   4  15   8        3.27      -10.76     22.56 o
  -4  16   8       27.71       43.17     37.80 o
  -3  16   8       70.76       95.38     29.43 o
  -2  16   8      435.93      425.53     35.49 o
  -1  16   8      307.27      375.47     19.11 o
   0  16   8       39.05       33.09      9.46 o
   1  16   8       14.52       16.61      9.44 o
   2  16   8        6.59        6.45      6.82 o
   3  16   8       37.65       13.94     17.77 o
   4  16   8       74.27      117.21     34.76 o
  -4  17   8        0.36       77.49     43.58 o
  -3  17   8       66.57       92.11     32.06 o
  -2  17   8      127.58      122.53      9.31 o
  -1  17   8      187.69      172.13     14.96 o
   0  17   8      323.37      351.65     21.84 o
   1  17   8       54.28       56.07     11.84 o
   2  17   8      344.35      365.53     25.90 o
   3  17   8       43.72        3.34     15.25 o
   4  17   8       26.85       18.10     20.54 o
  -4  18   8       31.03      -51.87     79.58 o
  -3  18   8       75.64       64.90     31.16 o
  -2  18   8       32.87       33.99      6.66 o
  -1  18   8      164.21      172.55     14.95 o
   0  18   8      150.19      176.54     15.49 o
   1  18   8      139.38      162.00     16.34 o
   2  18   8      158.74      119.60     27.57 o
   3  18   8       50.16       42.36     29.76 o
   4  18   8        6.59        2.34     25.34 o
  -4  19   8        9.70        6.06     72.34 o
  -3  19   8       32.77       58.14     28.83 o
  -2  19   8       61.47       71.68     11.87 o
  -1  19   8        0.44       -2.30      8.95 o
   0  19   8        0.43        9.31     10.01 o
   1  19   8       29.79       22.11     14.01 o
   2  19   8       16.09       11.43      9.18 o
   3  19   8       27.18       -1.11     18.06 o
  -3  20   8       35.18       -1.60     42.33 o
  -2  20   8       32.91       20.23      6.44 o
  -1  20   8        2.21       -0.72      8.36 o
   0  20   8       90.64       21.85     25.48 o
   1  20   8      109.86       37.23     22.08 o
   2  20   8       94.88       71.22     23.78 o
   3  20   8        6.96      -12.82     19.56 o
  -3  21   8       49.11       23.19     54.96 o
  -2  21   8       30.04       31.35     18.45 o
  -1  21   8       56.97       78.51     19.56 o
   0  21   8       28.38       16.85     14.13 o
   1  21   8       11.73        2.45     11.43 o
   2  21   8       32.25       17.84     13.83 o
  -2  22   8       33.99       87.25     40.63 o
  -1  22   8       15.69       10.69      9.37 o
   0  22   8        2.07        6.71     20.34 o
   1  22   8        7.88       18.92     17.11 o
   2  22   8       19.04       11.51     11.10 o
  -2  23   8        5.71       14.65     33.09 o
  -1  23   8       26.89       16.35     10.81 o
   0  23   8        0.15        8.55     14.33 o
   1  23   8       42.93       29.09     20.88 o
   0  24   8       27.45       34.91     18.30 o
  -1 -23   9        0.37       33.63     37.94 o
   0 -23   9       33.76       68.16     42.47 o
  -2 -22   9       37.53       78.15     38.39 o
  -1 -22   9       74.52       73.66     53.68 o
   0 -22   9       19.05       45.46     38.78 o
   1 -22   9       74.77       56.32     72.69 o
  -2 -21   9       13.08        3.65     31.75 o
  -1 -21   9       28.04      102.76     37.04 o
   0 -21   9       59.61      162.78     43.10 o
   1 -21   9       32.01       27.36     38.64 o
   2 -21   9       73.71      130.40     50.27 o
  -3 -20   9        8.14       -4.08     28.27 o
  -2 -20   9       83.50      183.76     48.97 o
  -1 -20   9       32.80       37.22     22.52 o
   0 -20   9       28.40      -14.83     37.87 o
   1 -20   9       13.91       29.45     33.14 o
   2 -20   9       15.03        5.99     31.61 o
  -3 -19   9       60.93       96.94     35.86 o
  -2 -19   9      146.42      202.93     44.80 o
  -1 -19   9      151.22      137.96     32.27 o
   0 -19   9       66.65       39.27     66.21 o
   1 -19   9       62.30      134.79     35.37 o
   2 -19   9       14.16        2.51     31.05 o
   3 -19   9       21.38       42.47     49.36 o
  -4 -18   9       22.03       83.61     36.81 o
  -3 -18   9        3.49       -5.06     33.59 o
  -2 -18   9       55.09       28.18     33.14 o
  -1 -18   9       36.61       69.34     22.06 o
   0 -18   9      136.24      110.70     46.44 o
   1 -18   9      143.73      149.83     51.24 o
   2 -18   9       81.08        2.44     33.00 o
   3 -18   9       89.10      122.81     41.01 o
  -4 -17   9       10.08       33.04     35.43 o
  -3 -17   9       35.27       64.79     29.73 o
  -2 -17   9       25.71       32.35     22.12 o
  -1 -17   9       34.48       34.41     20.07 o
   0 -17   9       68.11       45.45     18.85 o
   1 -17   9       46.62       90.37     54.58 o
   2 -17   9       29.46       -2.78     32.17 o
   3 -17   9       65.53       -2.92     57.51 o
   4 -17   9        9.51      -32.30     32.03 o
  -4 -16   9       45.43       34.77     32.93 o
  -3 -16   9      103.96      102.39     39.75 o
  -2 -16   9      142.65      172.06     34.04 o
  -1 -16   9      182.35      244.69     33.63 o
   0 -16   9      147.03      126.46     40.56 o
   1 -16   9       94.14      122.12     44.28 o
   2 -16   9      175.63      179.76     40.59 o
   3 -16   9       16.70        4.18     32.37 o
   4 -16   9       34.49       38.36     36.48 o
  -4 -15   9       68.88       83.89     37.86 o
  -3 -15   9       32.12       62.22     33.56 o
  -2 -15   9        7.60       12.23     21.60 o
  -1 -15   9      497.44      450.19     40.16 o
   0 -15   9       99.00      107.60     19.52 o
   1 -15   9       59.38       68.23     56.32 o
   2 -15   9      289.20      326.32     58.41 o
   3 -15   9       75.46       95.94     61.27 o
   4 -15   9       57.30       15.18     40.87 o
  -5 -14   9       24.37       53.87     32.09 o
  -4 -14   9       96.72      104.41     31.76 o
  -3 -14   9       48.36       36.57     22.13 o
  -2 -14   9      195.17      249.46     35.47 o
  -1 -14   9      696.89      703.85     50.36 o
   0 -14   9       19.94       33.93     16.19 o
   1 -14   9       48.61       47.74     14.55 o
   2 -14   9       38.97       19.35     29.17 o
   3 -14   9       36.46       39.55     32.86 o
   4 -14   9       32.23       21.10     31.19 o
  -5 -13   9       17.84      -24.65     25.76 o
  -4 -13   9      115.80      108.35     28.55 o
  -3 -13   9      199.18      206.43     32.65 o
  -2 -13   9      182.61      175.84     25.62 o
  -1 -13   9      608.98      627.94     44.72 o
   0 -13   9      411.00      406.27     43.63 o
   1 -13   9      907.30      988.08     51.69 o
   2 -13   9      525.47      565.54     66.63 o
   3 -13   9      247.66      189.02     54.31 o
   4 -13   9       24.83       44.28     31.75 o
  -5 -12   9       98.94      126.31     42.23 o
  -4 -12   9      118.80       79.01     68.65 o
  -3 -12   9      196.67      157.63     28.67 o
  -2 -12   9      162.43      165.75     24.26 o
  -1 -12   9      351.15      398.47     32.72 o
   0 -12   9      243.50      274.28     23.48 o
   1 -12   9      142.65      143.28     15.91 o
   2 -12   9      280.92      310.17     55.56 o
   3 -12   9      245.40      279.11     53.33 o
   4 -12   9       47.23        1.11     32.10 o
   5 -12   9       11.22       20.19     30.63 o
  -5 -11   9       45.85       30.95     34.62 o
  -4 -11   9       16.71       15.06     19.88 o
  -3 -11   9      140.26      134.96     27.98 o
  -2 -11   9      324.89      416.55     53.01 o
  -1 -11   9     1065.64     1205.11     62.34 o
   0 -11   9      366.95      372.10     28.86 o
   1 -11   9       94.29       63.96     11.87 o
   2 -11   9       16.71       47.90     26.87 o
   3 -11   9       18.68        6.34     29.73 o
   4 -11   9        3.15      -10.16     49.50 o
   5 -11   9        0.46      -37.94     31.05 o
  -5 -10   9        5.29        0.45     17.21 o
  -4 -10   9       82.24       42.57     38.81 o
  -3 -10   9       75.85       65.82     21.98 o
  -2 -10   9      342.55      355.45     32.37 o
  -1 -10   9      113.62      125.17     22.16 o
   0 -10   9     1580.04     1685.01     78.41 o
   1 -10   9      384.25      406.77     23.93 o
   2 -10   9      653.89      722.96    122.74 o
   3 -10   9      289.80      295.82     52.91 o
   4 -10   9       39.32       15.46     30.29 o
   5 -10   9        5.09        1.88     32.24 o
  -5  -9   9       32.18       17.95     18.14 o
  -4  -9   9       37.11       51.90     20.82 o
  -3  -9   9      173.05      210.51     28.67 o
  -2  -9   9      214.35      217.08     24.17 o
  -1  -9   9      432.17      439.13     34.78 o
   0  -9   9      131.22      142.72     24.47 o
   1  -9   9      138.70      177.35     14.57 o
   2  -9   9       19.33       43.58     24.16 o
   3  -9   9       99.30      108.68     34.95 o
   4  -9   9       52.99       22.77     53.05 o
   5  -9   9       37.70       22.84     34.11 o
  -6  -8   9       12.30       -2.85     58.20 o
  -5  -8   9       59.06       30.65     22.07 o
  -4  -8   9      545.46      613.09     47.75 o
  -3  -8   9      369.41      344.85     30.99 o
  -2  -8   9      291.17      289.43     34.76 o
  -1  -8   9      151.56      144.45     21.22 o
   0  -8   9      609.25      642.73     31.66 o
   1  -8   9      485.03      453.71     22.09 o
   2  -8   9      382.27      362.88     19.91 o
   3  -8   9        8.42      -42.47     42.68 o
   4  -8   9        2.81        0.91     26.04 o
   5  -8   9        4.78        0.28     33.91 o
  -6  -7   9       10.26       -7.73     30.22 o
  -5  -7   9        9.86       28.22     24.65 o
  -4  -7   9      153.46      154.78     32.22 o
  -3  -7   9      160.20      136.62     27.61 o
  -2  -7   9      918.20      967.51     61.35 o
  -1  -7   9      263.89      274.64     25.30 o
   0  -7   9       18.38       24.00      9.85 o
   1  -7   9      901.93      881.76     43.85 o
   2  -7   9     2242.51     2315.77     76.31 o
   3  -7   9        8.08        9.40     26.32 o
   4  -7   9       19.85        2.44     28.41 o
   5  -7   9        8.94       -0.84     31.26 o
  -6  -6   9        2.04        6.27     30.91 o
  -5  -6   9       57.91       30.30     23.78 o
  -4  -6   9      167.94      182.37     32.41 o
  -3  -6   9      133.66      150.26     32.61 o
  -2  -6   9      971.72     1032.91     50.84 o
  -1  -6   9      199.39      250.37     20.14 o
   0  -6   9      466.78      553.73     31.60 o
   1  -6   9       62.15       64.49      9.95 o
   2  -6   9      162.38      162.93     17.75 o
   3  -6   9      245.84      225.92     46.72 o
   4  -6   9        6.54       14.20     29.80 o
   5  -6   9       65.58        0.97     68.30 o
  -6  -5   9       61.77        0.35     37.80 o
  -5  -5   9      154.50      158.00     90.16 o
  -4  -5   9      127.71      162.92     22.47 o
  -3  -5   9       83.31       75.78     20.68 o
  -2  -5   9      666.34      760.75     25.61 o
  -1  -5   9      997.92     1112.39     35.63 o
   0  -5   9      385.96      402.56     17.86 o
   1  -5   9      463.93      462.08     23.88 o
   2  -5   9      411.71      408.56     17.69 o
   3  -5   9       23.31       14.34     24.02 o
   4  -5   9       54.74       22.84     33.00 o
   5  -5   9       41.12        1.46     32.79 o
  -6  -4   9        2.15        3.20     30.08 o
  -5  -4   9      146.11      121.21     72.27 o
  -4  -4   9       15.01       11.61     12.01 o
  -3  -4   9      146.77      155.30      8.83 o
  -2  -4   9      505.97      529.48     16.91 o
  -1  -4   9      622.71      571.20     24.77 o
   0  -4   9     2683.58     2783.35    128.90 o
   1  -4   9     1122.40     1211.78     43.17 o
   2  -4   9       16.79       19.37      6.36 o
   3  -4   9      503.36      537.06     71.64 o
   4  -4   9      276.92      330.70     54.58 o
   5  -4   9        6.72       -1.46     51.66 o
  -6  -3   9       71.77       -0.70     63.91 o
  -5  -3   9      173.54        6.61     75.89 o
  -4  -3   9       19.86       16.29      5.20 o
  -3  -3   9      324.20      320.22     11.94 o
  -2  -3   9      141.49      147.20     13.55 o
  -1  -3   9      350.06      356.98     17.90 o
   0  -3   9       83.28       62.93     14.32 o
   1  -3   9      406.91      449.56     32.62 o
   2  -3   9      324.14      387.14     38.19 o
   3  -3   9      165.07      134.93     60.01 o
   4  -3   9       33.12       19.70     30.15 o
   5  -3   9        9.79       34.74     31.40 o
  -6  -2   9        0.32       11.21     28.27 o
  -5  -2   9       67.09        3.97     31.47 o
  -4  -2   9      116.19      108.81      9.30 o
  -3  -2   9      369.87      423.13     18.86 o
  -2  -2   9      570.06      541.51     18.26 o
  -1  -2   9     1735.64     1706.19     60.37 o
   0  -2   9     1483.11     1507.75     58.62 o
   1  -2   9      234.73      278.59     22.71 o
   2  -2   9      495.94      579.44     48.42 o
   3  -2   9      329.62      300.05     20.29 o
   4  -2   9       13.50       19.84     48.60 o
   5  -2   9       97.43      245.77     91.27 o
  -6  -1   9        1.79       -0.14     29.52 o
  -5  -1   9       12.12        4.31      8.36 o
  -4  -1   9      117.76      121.73     13.14 o
  -3  -1   9      464.67      511.84     17.82 o
  -2  -1   9     1171.28     1303.93     44.83 o
  -1  -1   9     1182.30     1180.08     54.43 o
   0  -1   9      216.14      272.31     18.01 o
   1  -1   9     2082.93     2124.35     95.01 o
   2  -1   9      728.61      792.26     49.61 o
   3  -1   9      173.74      166.42     14.04 o
   4  -1   9       80.27       88.49     33.42 o
   5  -1   9       39.53       61.69     37.18 o
  -6   0   9        2.85      -37.11     34.53 o
  -5   0   9      210.71      263.45     17.08 o
  -4   0   9      292.67      288.14     12.27 o
  -3   0   9       39.44       18.97      5.96 o
  -2   0   9      880.20      936.24     34.94 o
  -1   0   9      589.39      620.38     24.80 o
   0   0   9        2.05        6.54     10.21 o
   1   0   9      209.33      248.61     26.83 o
   2   0   9      258.06      301.28     27.78 o
   3   0   9       10.51        2.90      7.67 o
   4   0   9       54.75       53.08      6.57 o
   5   0   9       83.67      120.17     82.57 o
  -6   1   9        0.11       12.53     28.20 o
  -5   1   9        7.81       14.72     10.13 o
  -4   1   9       91.45      103.88      8.20 o
  -3   1   9      465.81      516.81     24.86 o
  -2   1   9      978.54     1036.16     35.31 o
  -1   1   9     1008.49     1017.80     37.57 o
   0   1   9      195.60      249.27     21.28 o
   1   1   9     2397.46     2478.76    102.31 o
   2   1   9      851.12      928.60     59.62 o
   3   1   9      182.43      175.06     11.81 o
   4   1   9       41.09       48.14     11.86 o
   5   1   9       28.89       13.23     38.43 o
  -6   2   9        1.19       -2.77     10.79 o
  -5   2   9       43.70       31.00     16.64 o
  -4   2   9      100.01       78.53     24.72 o
  -3   2   9      378.35      427.41     15.20 o
  -2   2   9      425.14      394.75     17.41 o
  -1   2   9     1903.11     1912.73     71.50 o
   0   2   9     1514.72     1501.30     66.60 o
   1   2   9      246.01      297.43     27.18 o
   2   2   9      483.56      554.51     39.48 o
   3   2   9      318.89      301.36     27.64 o
   4   2   9       19.20       23.71      8.57 o
   5   2   9      104.89      138.69     55.21 o
  -6   3   9       62.54       53.18     15.00 o
  -5   3   9      148.89      151.77     18.76 o
  -4   3   9       10.36       -0.84     11.84 o
  -3   3   9      408.96      392.31     12.79 o
  -2   3   9      230.28      225.62     16.41 o
  -1   3   9      399.40      400.94     23.12 o
   0   3   9       70.92       52.01     11.48 o
   1   3   9      355.66      354.50     26.68 o
   2   3   9      280.12      348.56     31.40 o
   3   3   9      122.80      112.60     18.62 o
   4   3   9       32.30       20.63     12.10 o
   5   3   9       11.34        8.93      6.47 o
  -6   4   9        3.56        5.73     17.38 o
  -5   4   9      135.03      116.48     21.44 o
  -4   4   9       13.24       26.04     13.09 o
  -3   4   9       88.09      107.43     19.63 o
  -2   4   9      449.62      467.20     22.35 o
  -1   4   9      677.82      669.54     31.65 o
   0   4   9     2970.72     3083.68    120.74 o
   1   4   9      886.93      944.83     61.12 o
   2   4   9       14.10       13.37     14.64 o
   3   4   9      627.46      664.67     41.00 o
   4   4   9      284.53      271.69     19.31 o
   5   4   9        6.78       24.08     23.78 o
  -6   5   9       67.80       51.74     22.95 o
  -5   5   9      157.21      151.64     25.69 o
  -4   5   9       99.89      150.52     38.85 o
  -3   5   9       70.04       65.17     17.54 o
  -2   5   9      666.13      715.87     30.65 o
  -1   5   9     1150.51     1271.40     48.28 o
   0   5   9      388.54      401.02     37.30 o
   1   5   9      591.17      597.11     32.90 o
   2   5   9      430.74      467.48     34.26 o
   3   5   9       19.65       11.20     14.35 o
   4   5   9       73.77       57.00     11.76 o
   5   5   9       43.73       24.63      9.98 o
  -6   6   9        3.22       -5.08     16.22 o
  -5   6   9       54.03       35.37     32.03 o
  -4   6   9      166.36      217.92     28.34 o
  -3   6   9      125.89      143.77     39.41 o
  -2   6   9      944.25      973.20     28.30 o
  -1   6   9      176.63      210.09     13.81 o
   0   6   9      486.05      566.42     28.63 o
   1   6   9       97.98      107.74     20.16 o
   2   6   9      191.03      197.19     24.17 o
   3   6   9      287.29      260.21     29.03 o
   4   6   9        8.81       18.13     11.22 o
   5   6   9       60.81       79.01     20.05 o
  -6   7   9        6.09        1.32     17.20 o
  -5   7   9        9.42        3.41     32.44 o
  -4   7   9      169.50      173.71     28.34 o
  -3   7   9      180.89      160.41     26.11 o
  -2   7   9      936.35      933.86     20.49 o
  -1   7   9      181.33      183.31     19.22 o
   0   7   9        9.82        3.19     12.88 o
   1   7   9      894.27      908.45     47.38 o
   2   7   9     2545.65     2649.49    129.47 o
   3   7   9       21.80       21.29     14.55 o
   4   7   9        4.36        8.31     12.62 o
   5   7   9       13.80       12.46     10.49 o
  -6   8   9       14.43       11.70     21.03 o
  -5   8   9       68.64       93.99     24.99 o
  -4   8   9      600.25      692.18     59.04 o
  -3   8   9      343.83      308.08     38.99 o
  -2   8   9      391.13      378.33      9.00 o
  -1   8   9      118.63      107.27     10.94 o
   0   8   9      514.55      527.89     30.07 o
   1   8   9      427.55      400.74     31.39 o
   2   8   9      354.50      318.37     33.99 o
   3   8   9       19.00       17.63     14.54 o
   4   8   9        2.05       -1.68     14.25 o
   5   8   9        3.86       27.03     17.00 o
  -5   9   9       23.54        8.29     21.72 o
  -4   9   9       49.05       93.36     26.11 o
  -3   9   9      265.82      332.31     37.46 o
  -2   9   9      216.17      206.70     10.78 o
  -1   9   9      400.81      400.24     17.07 o
   0   9   9      123.90      152.32     31.85 o
   1   9   9      114.67      135.25     27.45 o
   2   9   9        1.22        5.16     15.35 o
   3   9   9       60.57       63.62     22.50 o
   4   9   9       54.54       20.42     15.13 o
   5   9   9       31.68       30.70     15.78 o
  -5  10   9        1.49        5.22     20.96 o
  -4  10   9       59.39       42.40     25.48 o
  -3  10   9      131.83      166.81     29.03 o
  -2  10   9      398.54      385.41      9.95 o
  -1  10   9      174.75      201.56     10.49 o
   0  10   9     1720.01     1797.51     64.60 o
   1  10   9      474.51      471.64     28.18 o
   2  10   9      588.65      677.44     43.33 o
   3  10   9      225.55      276.22     29.27 o
   4  10   9       29.34       15.52     15.30 o
   5  10   9        7.00       16.27     15.59 o
  -5  11   9       42.52      118.29     33.35 o
  -4  11   9       32.46       39.20     24.72 o
  -3  11   9       62.17       72.55     30.98 o
  -2  11   9      257.23      261.29     45.88 o
  -1  11   9     1009.09     1055.46     33.75 o
   0  11   9      399.34      393.27     23.81 o
   1  11   9       58.37       31.54     14.65 o
   2  11   9       23.26       15.02     15.77 o
   3  11   9       24.37       33.32     14.03 o
   4  11   9        5.49       13.10     13.02 o
   5  11   9        0.64        1.11     13.67 o
  -5  12   9       99.70      154.84     42.96 o
  -4  12   9      116.93      132.77     35.44 o
  -3  12   9      186.04      199.68     38.57 o
  -2  12   9      134.66      126.99      5.14 o
  -1  12   9      347.90      362.95     18.42 o
   0  12   9      197.93      208.94     16.35 o
   1  12   9      154.87      172.02     17.76 o
   2  12   9      365.60      376.25     29.81 o
   3  12   9      243.41      251.56     26.72 o
   4  12   9       44.94       21.17     15.73 o
   5  12   9       12.12        7.73     14.57 o
  -5  13   9       18.72       29.87     27.29 o
  -4  13   9      101.58       88.56     38.57 o
  -3  13   9      191.32      213.60     44.91 o
  -2  13   9      124.83      126.48      7.25 o
  -1  13   9      587.37      594.04     22.59 o
   0  13   9      508.73      484.70     27.94 o
   1  13   9      978.36     1002.57     48.03 o
   2  13   9      421.77      414.03     33.41 o
   3  13   9      263.50      271.48     25.26 o
   4  13   9       22.26       15.09     16.52 o
  -5  14   9       24.84       39.61     39.82 o
  -4  14   9       98.71      160.20     43.72 o
  -3  14   9       39.63       33.56     30.84 o
  -2  14   9      171.11      166.47      6.97 o
  -1  14   9      676.91      664.81     24.99 o
   0  14   9       14.19       26.06      9.91 o
   1  14   9       41.61       48.58     17.74 o
   2  14   9       36.15       24.47     16.71 o
   3  14   9       38.86       28.11     16.50 o
   4  14   9       33.02       12.13     17.34 o
  -4  15   9       74.02       95.66     44.14 o
  -3  15   9       39.04      115.92     38.99 o
  -2  15   9       13.20       11.42      6.93 o
  -1  15   9      458.60      426.35     32.17 o
   0  15   9       95.81       88.16     22.67 o
   1  15   9       66.39       61.51     15.88 o
   2  15   9      295.36      306.88     35.66 o
   3  15   9      104.02       59.94     44.06 o
   4  15   9       53.99       89.42     25.63 o
  -4  16   9       58.27       31.47     41.43 o
  -3  16   9      109.27      143.84     45.81 o
  -2  16   9       86.95       98.75      7.50 o
  -1  16   9      151.68      183.90     13.86 o
   0  16   9      148.96      179.24     16.77 o
   1  16   9      148.77      161.24     20.75 o
   2  16   9      142.02       60.12     32.98 o
   3  16   9       20.16       25.46     18.68 o
   4  16   9       32.71       29.66     20.31 o
  -4  17   9       18.89       57.51     45.32 o
  -3  17   9       41.55       54.58     41.63 o
  -2  17   9       38.35       33.51      7.72 o
  -1  17   9       41.95       35.45      9.20 o
   0  17   9       64.70       51.15     14.82 o
   1  17   9       45.55       40.27     22.85 o
   2  17   9       24.59       27.25     14.93 o
   3  17   9       64.35       45.49     57.47 o
   4  17   9       11.19        3.21     20.66 o
  -4  18   9       22.70      156.30     60.01 o
  -3  18   9        6.47      -25.62     34.95 o
  -2  18   9       53.36       32.67      6.82 o
  -1  18   9       49.14       31.22     10.20 o
   0  18   9      157.43      117.63     24.50 o
   1  18   9      133.69      157.24     32.76 o
   2  18   9       52.36       23.41     17.95 o
   3  18   9       88.17       48.32     37.04 o
  -3  19   9       49.12      104.50     55.35 o
  -2  19   9      160.40      168.21     18.42 o
  -1  19   9      159.92      137.66     32.18 o
   0  19   9       61.61       53.92     14.01 o
   1  19   9       47.82       14.49     12.12 o
   2  19   9        5.40        7.44     19.55 o
   3  19   9       19.69       -4.08     19.52 o
  -3  20   9       13.53        2.20     36.86 o
  -2  20   9       82.19      140.04     37.63 o
  -1  20   9       24.48        5.09      8.68 o
   0  20   9       28.13       32.27     14.59 o
   1  20   9       17.47       11.65     12.51 o
   2  20   9       12.17       -5.32     16.03 o
  -2  21   9       13.28       86.01     53.16 o
  -1  21   9       19.08        2.85      9.50 o
   0  21   9       40.62       28.07     16.80 o
   1  21   9       36.99       26.79     14.90 o
   2  21   9       78.31       79.04     36.14 o
  -2  22   9       46.11       76.67     36.27 o
  -1  22   9       83.14       95.36     21.00 o
   0  22   9       21.62       15.91     11.63 o
   1  22   9       81.59       49.00     42.44 o
  -1  23   9        0.91       -4.07      9.19 o
   0  23   9       31.51       22.07     14.28 o
  -1 -22  10       34.75       57.72     41.15 o
   0 -22  10       79.90      -20.47     75.89 o
   1 -22  10        0.14      -49.64     36.62 o
  -2 -21  10        5.66       15.42     27.37 o
  -1 -21  10       52.68       50.73     29.08 o
   0 -21  10       26.92       49.92     38.85 o
   1 -21  10       77.21      172.66     48.67 o
  -3 -20  10       19.82       13.22     30.54 o
  -2 -20  10       45.10       85.37     40.44 o
  -1 -20  10      166.76      224.00     40.36 o
   0 -20  10      135.35      172.59     51.87 o
   1 -20  10       89.34      233.72     80.00 o
   2 -20  10       10.38       11.70     69.27 o
  -3 -19  10       10.68       65.73     40.20 o
  -2 -19  10       31.93       50.33     40.07 o
  -1 -19  10       23.48        4.84     27.93 o
   0 -19  10       36.01       46.58     38.01 o
   1 -19  10       22.26       25.76     37.46 o
   2 -19  10       49.83        7.17     41.91 o
  -3 -18  10       60.21      104.87     45.74 o
  -2 -18  10        8.33       -4.96     22.07 o
  -1 -18  10       24.86       37.51     28.89 o
   0 -18  10       37.11       17.72     32.72 o
   1 -18  10       13.82      -47.41     32.10 o
   2 -18  10       60.40        4.46     40.73 o
   3 -18  10       26.40        1.46     33.84 o
  -4 -17  10       20.38      -50.04     42.78 o
  -3 -17  10       65.84       66.88     50.19 o
  -2 -17  10      140.76       85.44     77.66 o
  -1 -17  10       99.10       71.01     77.35 o
   0 -17  10      160.80      160.12     28.20 o
   1 -17  10      160.15        8.08     48.11 o
   2 -17  10        8.16        0.84     36.48 o
   3 -17  10       18.43       -6.61     32.58 o
  -4 -16  10       46.46       54.06     30.99 o
  -3 -16  10       54.43       53.73     27.67 o
  -2 -16  10       62.86       27.89     26.85 o
  -1 -16  10      132.41      162.26     27.32 o
   0 -16  10      114.32      123.19     22.15 o
   1 -16  10      289.11      275.42     59.32 o
   2 -16  10       76.29        3.27     39.61 o
   3 -16  10       95.79       -3.69     36.76 o
  -4 -15  10       54.09       83.29     37.13 o
  -3 -15  10      107.24      126.07     38.19 o
  -2 -15  10       20.64       39.00     20.51 o
  -1 -15  10       17.03       37.52     20.81 o
   0 -15  10        2.61        6.73     18.28 o
   1 -15  10       12.74       -3.55     10.47 o
   2 -15  10        5.01       -5.85     27.85 o
   3 -15  10        3.84        1.74     30.15 o
   4 -15  10       15.04      -39.41     32.58 o
  -4 -14  10       88.86       75.84     31.99 o
  -3 -14  10       35.11       40.38     22.52 o
  -2 -14  10      354.98      443.96     40.35 o
  -1 -14  10       57.13       72.28     19.23 o
   0 -14  10      106.45      149.94     19.58 o
   1 -14  10      170.72      203.67     20.93 o
   2 -14  10       44.39       53.96     32.79 o
   3 -14  10       30.95        3.41     32.37 o
   4 -14  10       37.82       42.75     35.23 o
  -5 -13  10        1.40       55.13     24.83 o
  -4 -13  10        8.09       -4.14     22.54 o
  -3 -13  10        6.61        1.60     17.41 o
  -2 -13  10       41.51       43.38     22.45 o
  -1 -13  10       70.94       67.98     21.27 o
   0 -13  10      284.38      348.59     28.83 o
   1 -13  10       46.44       56.91     14.43 o
   2 -13  10      289.55      383.41     59.87 o
   3 -13  10      113.34        5.43     33.00 o
   4 -13  10       32.42        4.80     37.39 o
  -5 -12  10       10.72       36.95     29.30 o
  -4 -12  10       84.87       54.44     50.06 o
  -3 -12  10       23.84       26.10     23.36 o
  -2 -12  10      119.86      164.46     33.83 o
  -1 -12  10      272.63      281.74     29.68 o
   0 -12  10       38.21       31.50     16.84 o
   1 -12  10       89.17       86.38     14.05 o
   2 -12  10       95.05       78.19     38.29 o
   3 -12  10       96.71       87.31     35.58 o
   4 -12  10       42.90       -2.51     33.70 o
  -5 -11  10       45.55       25.23     24.88 o
  -4 -11  10        9.58       16.14     21.95 o
  -3 -11  10      141.25      166.23     36.14 o
  -2 -11  10      223.22      221.54     29.05 o
  -1 -11  10        8.23       14.73     19.54 o
   0 -11  10      623.70      657.41     55.30 o
   1 -11  10     1037.46     1140.41     74.09 o
   2 -11  10      146.39      169.81     43.58 o
   3 -11  10       96.64       81.32     39.82 o
   4 -11  10        6.53        4.46     30.36 o
  -5 -10  10       11.56        0.56     18.69 o
  -4 -10  10      108.44       74.68     58.38 o
  -3 -10  10      252.90      320.01     34.79 o
  -2 -10  10       51.87       44.46     21.87 o
  -1 -10  10      309.98      371.30     30.19 o
   0 -10  10      406.88      462.86     46.13 o
   1 -10  10      301.41      276.20     27.97 o
   2 -10  10      141.96      167.72     66.63 o
   3 -10  10      104.98      111.26     45.60 o
   4 -10  10       76.33        1.88     36.48 o
   5 -10  10        3.97      -27.50     34.46 o
  -5  -9  10       26.10       13.15     17.82 o
  -4  -9  10      115.54      103.82     66.70 o
  -3  -9  10      188.44      243.75     29.85 o
  -2  -9  10      450.37      459.42     34.75 o
  -1  -9  10      274.28      284.78     26.18 o
   0  -9  10     1294.73     1332.30     62.90 o
   1  -9  10      152.40      165.04     21.04 o
   2  -9  10        9.74       16.65     15.56 o
   3  -9  10       48.51       74.15     35.86 o
   4  -9  10       23.04       -5.22     32.03 o
   5  -9  10       11.17      -42.96     33.42 o
  -5  -8  10        2.42      -10.81     22.98 o
  -4  -8  10      140.90       98.43     65.13 o
  -3  -8  10      522.42      474.79     44.30 o
  -2  -8  10      210.26      237.07     35.09 o
  -1  -8  10     1045.00     1144.79     58.08 o
   0  -8  10      466.21      508.16     34.49 o
   1  -8  10      136.56      136.41     13.59 o
   2  -8  10      564.73      564.50     36.93 o
   3  -8  10      577.27      664.12     79.23 o
   4  -8  10       47.18        3.41     37.80 o
   5  -8  10       14.25        3.62     34.46 o
  -5  -7  10       13.11       13.65     21.79 o
  -4  -7  10      116.75      147.94     26.39 o
  -3  -7  10       11.82       -4.08     13.36 o
  -2  -7  10       17.36       21.78     15.66 o
  -1  -7  10       15.08       18.07     15.65 o
   0  -7  10      119.65      143.20     18.90 o
   1  -7  10      429.46      474.78     24.30 o
   2  -7  10      209.08      213.50     14.39 o
   3  -7  10      107.56      123.44     43.79 o
   4  -7  10       94.38      130.19     79.58 o
   5  -7  10       27.19        3.55     38.92 o
  -6  -6  10       17.52        3.34     54.58 o
  -5  -6  10       64.46       39.27     20.75 o
  -4  -6  10      338.17      343.64     32.08 o
  -3  -6  10      117.28      151.77     26.67 o
  -2  -6  10      692.53      689.05     54.37 o
  -1  -6  10     1148.43     1152.30     40.35 o
   0  -6  10      116.80      108.29     23.75 o
   1  -6  10       32.41       53.70     14.97 o
   2  -6  10        2.50        8.14      6.92 o
   3  -6  10       18.28       60.01     46.99 o
   4  -6  10       20.17       18.45     32.37 o
   5  -6  10        6.79       -1.81     34.95 o
  -6  -5  10        3.05      -17.20     33.35 o
  -5  -5  10       21.70       -2.73     13.68 o
  -4  -5  10       10.97        3.78     12.24 o
  -3  -5  10      583.22      643.58     77.66 o
  -2  -5  10      297.09      330.28     13.68 o
  -1  -5  10      339.96      378.62     20.59 o
   0  -5  10      137.05       83.57     27.38 o
   1  -5  10      158.46      174.25     12.51 o
   2  -5  10      201.40      223.14     14.61 o
   3  -5  10      175.40      187.35     46.44 o
   4  -5  10       12.07       29.38     45.39 o
   5  -5  10       22.02       -2.44     36.34 o
  -6  -4  10       37.91       15.66     38.50 o
  -5  -4  10        7.17       -1.37     17.40 o
  -4  -4  10       86.72       94.44     23.04 o
  -3  -4  10       15.98       30.05      7.46 o
  -2  -4  10      150.36      154.07      9.95 o
  -1  -4  10        5.82       12.24      8.69 o
   0  -4  10       23.01       20.02     15.89 o
   1  -4  10      616.75      638.92     46.37 o
   2  -4  10      142.77      130.71      8.28 o
   3  -4  10      755.73      785.06     89.33 o
   4  -4  10      113.37      101.44     44.42 o
   5  -4  10        4.43        2.16     30.22 o
  -6  -3  10        8.61       -5.92     33.21 o
  -5  -3  10      106.03       97.36     54.93 o
  -4  -3  10       48.65       59.65      6.58 o
  -3  -3  10      543.21      511.54     21.75 o
  -2  -3  10      553.71      602.20     26.80 o
  -1  -3  10      277.38      247.50     18.02 o
   0  -3  10     1717.15     1862.62     86.55 o
   1  -3  10      512.41      524.83     44.50 o
   2  -3  10       62.49       81.52     23.98 o
   3  -3  10       18.68       23.53     26.46 o
   4  -3  10        2.34      -21.86     45.46 o
   5  -3  10        1.76        2.44     34.25 o
  -6  -2  10        8.64       12.11     31.68 o
  -5  -2  10       61.14      -11.56     27.08 o
  -4  -2  10      453.22      459.81     27.35 o
  -3  -2  10      222.13      207.86     10.60 o
  -2  -2  10      210.21      241.45     18.95 o
  -1  -2  10      903.68      914.84     37.45 o
   0  -2  10      743.39      776.02     45.85 o
   1  -2  10      394.52      407.71     29.18 o
   2  -2  10      715.66      757.58     51.83 o
   3  -2  10      175.83      175.33      9.54 o
   4  -2  10       73.20       59.32     36.48 o
   5  -2  10        7.65       36.55     38.71 o
  -6  -1  10        5.23        9.61     52.29 o
  -5  -1  10       38.13       48.74     36.93 o
  -4  -1  10      284.13      298.92     15.22 o
  -3  -1  10      231.28      219.04     14.97 o
  -2  -1  10      165.97      195.21     14.52 o
  -1  -1  10       14.28       27.45     10.55 o
   0  -1  10      372.13      445.65     43.68 o
   1  -1  10      220.40      194.38     25.88 o
   2  -1  10      460.45      476.89     37.40 o
   3  -1  10       97.52      115.37     11.54 o
   4  -1  10       67.03       81.39     57.51 o
   5  -1  10        4.90       21.72     64.89 o
  -6   0  10        6.70        2.58     30.01 o
  -5   0  10       17.84        1.78     11.06 o
  -4   0  10       77.70       79.42      9.58 o
  -3   0  10      898.13      915.01     30.34 o
  -2   0  10     1408.58     1364.58     46.88 o
  -1   0  10     4189.37     4303.03    178.23 o
   0   0  10      431.64      394.63     24.53 o
   1   0  10      300.99      270.14     24.56 o
   2   0  10       51.61       66.07     19.00 o
   3   0  10       18.59       10.21      8.69 o
   4   0  10       27.24       23.43      5.28 o
   5   0  10        0.70       50.41     42.26 o
  -6   1  10        7.01       -7.73     30.15 o
  -5   1  10       35.41       36.38     19.32 o
  -4   1  10      313.04      324.50     13.61 o
  -3   1  10      254.25      250.91     15.41 o
  -2   1  10      176.24      188.57     15.57 o
  -1   1  10       15.01       31.98      9.11 o
   0   1  10      485.45      530.48     28.31 o
   1   1  10      225.52      233.39     27.24 o
   2   1  10      386.85      417.78     36.84 o
   3   1  10      110.34      144.99     16.94 o
   4   1  10       46.55       38.85      9.36 o
   5   1  10       10.30       35.23     66.77 o
  -6   2  10        9.14       -0.91     29.87 o
  -5   2  10       70.44       12.81     26.53 o
  -4   2  10      437.35      432.14     28.75 o
  -3   2  10      255.07      237.31     17.73 o
  -2   2  10      285.20      310.35     15.22 o
  -1   2  10     1165.49     1171.89     48.63 o
   0   2  10      726.70      770.82     43.93 o
   1   2  10      299.92      340.56     34.52 o
   2   2  10      698.47      738.62     78.13 o
   3   2  10      201.42      211.81     14.62 o
   4   2  10       83.67       54.57     19.15 o
   5   2  10       10.37       15.73     39.34 o
  -6   3  10        5.16       10.51     12.81 o
  -5   3  10      102.38      109.10     28.75 o
  -4   3  10       36.79       46.58     24.30 o
  -3   3  10      454.83      415.37     19.96 o
  -2   3  10      652.38      681.85     27.34 o
  -1   3  10      236.33      241.75     18.87 o
   0   3  10     1571.47     1723.45     72.32 o
   1   3  10      508.13      537.88     35.16 o
   2   3  10       77.48       82.07     20.00 o
   3   3  10       10.09       15.27      9.52 o
   4   3  10        1.41       -4.31      7.81 o
   5   3  10        3.61      -14.85     23.96 o
  -6   4  10       39.29       36.69     16.57 o
  -5   4  10        1.52       -9.33     12.81 o
  -4   4  10       71.80       66.70     16.99 o
  -3   4  10       27.23       29.12      6.44 o
  -2   4  10      178.54      184.41     14.83 o
  -1   4  10       18.68       14.31      8.20 o
   0   4  10        8.87        2.31      9.65 o
   1   4  10      605.33      621.80     38.96 o
   2   4  10      155.13      160.65     39.38 o
   3   4  10      769.35      794.98     37.22 o
   4   4  10      122.57      120.67     13.74 o
   5   4  10        2.34       -0.41     10.46 o
  -6   5  10        2.75       -0.42     25.48 o
  -5   5  10       20.59       27.71     14.97 o
  -4   5  10        7.22        5.22     13.44 o
  -3   5  10      552.94      599.65     45.12 o
  -2   5  10      268.61      247.35     20.89 o
  -1   5  10      313.81      334.50     19.54 o
   0   5  10      216.48      169.54     16.00 o
   1   5  10      155.30      195.81     21.53 o
   2   5  10      107.46      139.00     27.07 o
   3   5  10      182.73      195.56     18.57 o
   4   5  10        5.13        1.88      8.81 o
   5   5  10       22.59       34.46     15.54 o
  -6   6  10       19.10        2.09     27.71 o
  -5   6  10       63.08       88.56     21.03 o
  -4   6  10      340.02      438.13     59.74 o
  -3   6  10       87.74       84.10     39.06 o
  -2   6  10      688.35      642.20     28.07 o
  -1   6  10     1043.01     1028.42     51.31 o
   0   6  10       92.51       83.56     19.20 o
   1   6  10       56.47       84.74     19.05 o
   2   6  10       21.79       10.36     25.97 o
   3   6  10       16.35       14.10     11.40 o
   4   6  10       25.54       28.61     15.70 o
   5   6  10        5.80        5.72     17.45 o
  -5   7  10       12.51       14.13     30.56 o
  -4   7  10      101.09      162.50     27.92 o
  -3   7  10       11.67       24.72     15.87 o
  -2   7  10       14.68       11.86      4.86 o
  -1   7  10       23.95       31.54     12.67 o
   0   7  10      118.18      126.94     16.44 o
   1   7  10      473.28      547.96     44.29 o
   2   7  10      232.33      221.78     29.07 o
   3   7  10      142.92      146.06     18.67 o
   4   7  10      102.72      133.03     19.27 o
   5   7  10       34.00       46.29     17.78 o
  -5   8  10        3.56      -13.37     33.35 o
  -4   8  10       94.92       92.39     25.62 o
  -3   8  10      456.83      499.12     47.62 o
  -2   8  10      317.80      314.69     14.62 o
  -1   8  10     1024.51     1094.88     45.18 o
   0   8  10      473.90      539.35     31.33 o
   1   8  10      144.01      134.25     20.37 o
   2   8  10      573.23      582.56     55.96 o
   3   8  10      513.19      542.60     42.61 o
   4   8  10       55.30       69.04     36.85 o
   5   8  10       11.36       14.71     14.35 o
  -5   9  10       15.03        7.52     22.07 o
  -4   9  10      119.24      168.83     31.12 o
  -3   9  10      218.86      270.06     37.74 o
  -2   9  10      444.39      416.35     13.62 o
  -1   9  10      267.14      255.38     20.47 o
   0   9  10     1244.20     1269.73     88.70 o
   1   9  10      115.78      114.39     27.84 o
   2   9  10       14.52       15.57     16.65 o
   3   9  10       57.23       58.33     16.66 o
   4   9  10       18.96       14.47     12.38 o
   5   9  10       16.55       19.59     14.46 o
  -5  10  10       10.99        2.72     21.17 o
  -4  10  10      104.80       66.28     28.20 o
  -3  10  10      256.84      341.43     45.60 o
  -2  10  10       46.42       56.80      7.55 o
  -1  10  10      282.54      315.10     15.03 o
   0  10  10      342.68      335.28     20.27 o
   1  10  10      263.80      243.32     27.74 o
   2  10  10       97.82      125.30     25.36 o
   3  10  10      154.04      153.07     19.52 o
   4  10  10       75.45       38.01     25.80 o
   5  10  10        8.28       -9.82     24.35 o
  -5  11  10       51.25       94.27     32.30 o
  -4  11  10        4.91       16.71     24.23 o
  -3  11  10      148.53      218.96     61.62 o
  -2  11  10      263.49      236.33      7.74 o
  -1  11  10       20.06       21.34      7.99 o
   0  11  10      763.09      789.56     44.19 o
   1  11  10     1057.66     1094.29     51.12 o
   2  11  10      141.17      142.44     28.25 o
   3  11  10       81.61       90.81     20.74 o
   4  11  10       10.98        9.27     13.42 o
  -5  12  10       14.39       80.55     35.58 o
  -4  12  10       86.39      122.33     34.95 o
  -3  12  10       41.88       39.89     43.79 o
  -2  12  10      155.85      196.27      8.91 o
  -1  12  10      215.90      245.24     13.60 o
   0  12  10       40.42       52.44     12.54 o
   1  12  10       75.57       78.73     16.77 o
   2  12  10      103.21       92.29     19.33 o
   3  12  10       95.93       30.01     18.85 o
   4  12  10       40.14       17.22     15.83 o
  -5  13  10        3.64      -19.22     33.56 o
  -4  13  10        9.93       10.79     25.90 o
  -3  13  10        3.66       12.32     39.61 o
  -2  13  10       29.75       19.59      5.21 o
  -1  13  10       88.37       92.83     11.11 o
   0  13  10      205.30      237.34     31.73 o
   1  13  10       92.17       98.81     17.41 o
   2  13  10      286.48      284.73     30.18 o
   3  13  10      114.11       31.62     25.13 o
   4  13  10       35.01       33.17     18.35 o
  -4  14  10       99.58      195.08     44.98 o
  -3  14  10       29.65        8.56     52.63 o
  -2  14  10      295.25      280.89     12.21 o
  -1  14  10       51.06       39.41      9.14 o
   0  14  10       58.56       68.45     13.57 o
   1  14  10      200.81      236.39     26.39 o
   2  14  10       31.67       20.00     18.68 o
   3  14  10       29.59       15.54     14.64 o
   4  14  10       33.16        9.68     17.57 o
  -4  15  10       54.28      110.84     46.44 o
  -3  15  10      121.37      173.36     76.51 o
  -2  15  10       22.19       22.66      6.01 o
  -1  15  10       15.31       22.20      7.97 o
   0  15  10        0.69       -3.44     11.87 o
   1  15  10       12.71       11.51     11.23 o
   2  15  10       11.67        1.06     15.37 o
   3  15  10        4.61        4.94     20.43 o
   4  15  10       20.63       18.76     17.30 o
  -4  16  10       44.13       94.83     46.72 o
  -3  16  10       58.17      117.66     67.39 o
  -2  16  10       71.90       41.90      7.37 o
  -1  16  10      126.27      135.90     33.92 o
   0  16  10      116.68      122.90     46.89 o
   1  16  10      269.06      260.21     29.12 o
   2  16  10       94.93       64.87     26.37 o
   3  16  10       78.46       29.30     25.76 o
  -4  17  10       22.81      104.08     39.41 o
  -3  17  10       68.37       76.93     79.86 o
  -2  17  10      124.56       96.85     17.41 o
  -1  17  10       98.49      107.00     31.70 o
   0  17  10      144.55      130.52     40.21 o
   1  17  10      151.72      150.38     43.40 o
   2  17  10       15.76       34.07     18.96 o
   3  17  10       11.41       -4.26     16.76 o
  -3  18  10       67.73        6.89     90.44 o
  -2  18  10       18.00       14.75      5.36 o
  -1  18  10       26.07       14.51      9.84 o
   0  18  10       33.04       16.56     11.69 o
   1  18  10       16.17       14.11     14.18 o
   2  18  10       58.87       61.07     18.23 o
   3  18  10       25.15        8.52     15.82 o
  -3  19  10       17.95       54.51     91.41 o
  -2  19  10       41.04        3.55     76.38 o
  -1  19  10       17.90       12.82      8.46 o
   0  19  10       33.48       22.23     12.04 o
   1  19  10       29.07       19.87     25.81 o
   2  19  10       50.20       56.37     21.12 o
  -3  20  10       16.13       64.82     49.01 o
  -1  20  10      193.97      189.21     36.48 o
   0  20  10      145.52       93.52     40.45 o
   1  20  10      105.81       58.50     27.65 o
   2  20  10       10.22       31.61     22.48 o
  -2  21  10        8.43      -21.03     73.17 o
  -1  21  10       53.77       27.36     14.89 o
   0  21  10       29.20       13.53     12.73 o
   1  21  10       75.60       48.27     23.97 o
  -1  22  10       33.66       16.75      9.76 o
   0  22  10       72.23       36.15     17.02 o
   1  22  10        1.90        3.68     22.43 o
  -1 -21  11       13.63      -34.74     23.16 o
   0 -21  11       15.01       15.73     36.55 o
   1 -21  11       25.09       80.13     37.67 o
  -2 -20  11       33.24      -34.95     29.14 o
  -1 -20  11       90.92       57.33     50.62 o
   0 -20  11       19.13      114.32     62.73 o
   1 -20  11       39.44        3.41     73.73 o
  -2 -19  11       14.34       10.65     30.02 o
  -1 -19  11        9.05       29.02     26.67 o
   0 -19  11       41.34       23.94     34.18 o
   1 -19  11       37.45       42.19     45.39 o
   2 -19  11       28.65        2.09     41.70 o
  -3 -18  11       51.81       50.39     37.79 o
  -2 -18  11       87.14       71.82     59.67 o
  -1 -18  11       43.86       32.69     26.98 o
   0 -18  11      128.78      129.38     26.68 o
   1 -18  11       41.70       99.56     70.67 o
   2 -18  11       54.05        2.16     69.34 o
  -3 -17  11       75.46      109.22     36.01 o
  -2 -17  11       57.65       31.34     36.51 o
  -1 -17  11       31.77       29.42     27.54 o
   0 -17  11      257.31      309.00     55.61 o
   1 -17  11      132.17        0.14     44.56 o
   2 -17  11       80.84       -1.32     47.41 o
   3 -17  11       33.29        1.46     33.70 o
  -4 -16  11       18.75       14.64     25.66 o
  -3 -16  11      100.84      180.68     39.31 o
  -2 -16  11       26.48       48.25     49.50 o
  -1 -16  11       14.56       -1.47     29.79 o
   0 -16  11        5.49       19.52     14.97 o
   1 -16  11       16.39       -6.13     28.34 o
   2 -16  11       18.10        5.36     36.41 o
   3 -16  11       35.34        7.59     35.23 o
  -4 -15  11       25.52       25.45     23.89 o
  -3 -15  11       71.86      119.56     31.89 o
  -2 -15  11       17.11       21.69     26.50 o
  -1 -15  11      335.75      347.01     39.83 o
   0 -15  11      181.37      216.33     26.31 o
   1 -15  11       41.82       44.60     28.75 o
   2 -15  11       42.14        5.22     38.50 o
   3 -15  11       17.71        4.46     34.39 o
  -4 -14  11       29.25       52.57     26.73 o
  -3 -14  11        1.19        6.85     19.10 o
  -2 -14  11        9.21       15.34     18.62 o
  -1 -14  11      207.72      189.00     30.87 o
   0 -14  11       67.31       76.59     25.97 o
   1 -14  11      126.99      116.19     24.12 o
   2 -14  11      190.65      274.73     52.22 o
   3 -14  11       30.12       -3.13     34.32 o
   4 -14  11       23.35       -0.07     40.17 o
  -4 -13  11       29.78        4.20     25.01 o
  -3 -13  11      189.51       67.28     93.61 o
  -2 -13  11       47.03       67.62     28.65 o
  -1 -13  11      119.64      177.16     32.91 o
   0 -13  11       31.07       19.95     15.36 o
   1 -13  11       37.76       33.28     18.97 o
   2 -13  11       41.45       38.36     36.20 o
   3 -13  11       24.85        0.84     29.17 o
   4 -13  11        7.05        8.91     36.55 o
  -5 -12  11       44.88       21.11     23.57 o
  -4 -12  11       62.11       16.07     28.35 o
  -3 -12  11      228.63      158.79    105.34 o
  -2 -12  11      528.89      611.42     55.21 o
  -1 -12  11      492.18      570.62     45.00 o
   0 -12  11        3.34       11.86     12.69 o
   1 -12  11      266.78      322.69     24.38 o
   2 -12  11      299.23      330.77     61.96 o
   3 -12  11       10.05       -1.32     30.22 o
   4 -12  11       33.80       -4.73     36.48 o
  -5 -11  11       22.51        8.75     24.98 o
  -4 -11  11       83.44       37.24     42.05 o
  -3 -11  11       28.92       12.43     17.17 o
  -2 -11  11       36.07       29.43     17.93 o
  -1 -11  11      304.42      341.46     33.20 o
   0 -11  11      231.98      260.83     24.77 o
   1 -11  11      197.08      230.94     20.37 o
   2 -11  11        8.28      -18.10     26.80 o
   3 -11  11      146.56       -6.20     53.19 o
   4 -11  11       72.86        4.11     37.74 o
  -5 -10  11       47.20        7.45     21.22 o
  -4 -10  11        1.70       16.51     23.64 o
  -3 -10  11       33.61       57.04     24.19 o
  -2 -10  11      287.42      287.59     30.91 o
  -1 -10  11      116.69      101.20     33.51 o
   0 -10  11      116.63      123.00     20.18 o
   1 -10  11       43.00       46.61     12.43 o
   2 -10  11       50.44       57.90      7.22 o
   3 -10  11        4.69       15.46     31.19 o
   4 -10  11       36.22       -2.72     37.74 o
  -5  -9  11       29.39        9.50     18.14 o
  -4  -9  11      136.52       65.77     71.54 o
  -3  -9  11       42.27       28.54     16.60 o
  -2  -9  11       81.80       80.82     19.81 o
  -1  -9  11      189.77      194.46     25.42 o
   0  -9  11      319.68      352.22     29.49 o
   1  -9  11     1036.72     1103.18     49.80 o
   2  -9  11      263.26      307.25     19.87 o
   3  -9  11       62.53       64.75     33.91 o
   4  -9  11       14.55       -3.69     30.91 o
  -5  -8  11       33.38       24.90     21.59 o
  -4  -8  11       26.63       14.21     20.83 o
  -3  -8  11      408.88      403.19     36.82 o
  -2  -8  11       45.44       41.93     18.03 o
  -1  -8  11      301.97      302.32     27.74 o
   0  -8  11       87.55      111.13     26.97 o
   1  -8  11      196.29      226.34     25.59 o
   2  -8  11      267.04      250.00     17.41 o
   3  -8  11       40.94       52.63     34.25 o
   4  -8  11        6.49       -5.92     34.25 o
   5  -8  11       22.95        7.45     39.75 o
  -5  -7  11       20.17        1.79     15.63 o
  -4  -7  11      136.87       29.92     29.73 o
  -3  -7  11      389.12      392.27     36.15 o
  -2  -7  11      304.71      372.09     31.32 o
  -1  -7  11      238.02      244.84     25.76 o
   0  -7  11      402.44      381.74     36.22 o
   1  -7  11       26.91       23.05     14.02 o
   2  -7  11       56.10       65.38     35.02 o
   3  -7  11       59.10       42.05     36.90 o
   4  -7  11       36.08        0.07     33.77 o
   5  -7  11       23.71        2.02     69.76 o
  -5  -6  11        9.42        0.76     23.16 o
  -4  -6  11        6.14        5.41     17.68 o
  -3  -6  11       47.37       46.27     21.91 o
  -2  -6  11      628.78      793.78     58.39 o
  -1  -6  11      195.93      222.62     15.33 o
   0  -6  11      596.65      616.32     33.08 o
   1  -6  11      147.85      205.02     16.46 o
   2  -6  11      269.80      293.48     19.80 o
   3  -6  11      143.91      119.12     37.67 o
   4  -6  11       62.16       -1.53     37.11 o
   5  -6  11        4.30        2.30     36.62 o
  -5  -5  11        9.28       -0.32     13.48 o
  -4  -5  11       51.51       60.58     41.56 o
  -3  -5  11       24.87       22.60     10.45 o
  -2  -5  11      100.94      108.37      9.20 o
  -1  -5  11      158.13      164.53     17.05 o
   0  -5  11      248.26      219.71     23.09 o
   1  -5  11      394.18      477.81     26.44 o
   2  -5  11      291.87      258.03     18.98 o
   3  -5  11       53.43       77.98     30.49 o
   4  -5  11      123.38        1.60     38.99 o
   5  -5  11       18.71       -9.33     39.89 o
  -5  -4  11       44.83        0.02     12.33 o
  -4  -4  11      109.08       73.11     43.03 o
  -3  -4  11      439.70      488.98     21.25 o
  -2  -4  11      231.48      229.68     13.33 o
  -1  -4  11      273.27      292.08     16.08 o
   0  -4  11      101.65       99.60     24.88 o
   1  -4  11      430.22      471.69     35.89 o
   2  -4  11       64.12       64.08      7.81 o
   3  -4  11       20.94        3.48     27.92 o
   4  -4  11       11.27        0.35     29.80 o
   5  -4  11       13.27       -3.34     37.39 o
  -5  -3  11        8.67        0.84     15.46 o
  -4  -3  11       18.33       16.74      6.79 o
  -3  -3  11       24.54       37.52      6.18 o
  -2  -3  11      235.01      251.26     20.20 o
  -1  -3  11      484.42      501.95     36.89 o
   0  -3  11      742.59      898.26     53.95 o
   1  -3  11     1082.90     1240.85     82.65 o
   2  -3  11      144.37      149.68     33.91 o
   3  -3  11      115.51      155.54     42.82 o
   4  -3  11       24.97       -6.13     32.17 o
   5  -3  11        4.49       -1.81     37.60 o
  -5  -2  11       42.40       -1.86     10.29 o
  -4  -2  11       68.44       43.66     12.80 o
  -3  -2  11      306.78      332.69     15.33 o
  -2  -2  11      666.83      613.95     25.20 o
  -1  -2  11      426.69      524.62     32.21 o
   0  -2  11      501.29      510.32     31.10 o
   1  -2  11      655.41      711.53     52.31 o
   2  -2  11      323.23      351.70     36.43 o
   3  -2  11        5.77        1.09      6.34 o
   4  -2  11       49.80       41.22     38.36 o
   5  -2  11       12.60       91.00     45.88 o
  -5  -1  11       22.42       -7.17     29.73 o
  -4  -1  11      130.10      172.10     13.34 o
  -3  -1  11      119.16      128.10     13.63 o
  -2  -1  11      279.66      296.84     16.73 o
  -1  -1  11      225.86      196.29     26.49 o
   0  -1  11      578.74      598.79     33.04 o
   1  -1  11       92.81       93.02     17.69 o
   2  -1  11      183.19      172.22     27.11 o
   3  -1  11      217.88      236.10     17.90 o
   4  -1  11       10.26       21.65     38.43 o
   5  -1  11       25.54       19.01     42.68 o
  -5   0  11       50.94       24.43     20.33 o
  -4   0  11      207.51      219.84     15.56 o
  -3   0  11       17.80       14.97     11.06 o
  -2   0  11       91.09       85.31     10.29 o
  -1   0  11     1517.05     1571.33     71.95 o
   0   0  11     1528.29     1614.98     71.75 o
   1   0  11      305.48      345.80     36.18 o
   2   0  11      215.02      226.22     29.91 o
   3   0  11      317.77      368.72     31.74 o
   4   0  11       58.64      138.10     34.18 o
   5   0  11       52.50       99.07     90.58 o
  -5   1  11       23.82        6.94      8.80 o
  -4   1  11      138.09      178.00     10.48 o
  -3   1  11      185.96      192.49     17.89 o
  -2   1  11      313.97      337.75     22.94 o
  -1   1  11      217.82      196.13     19.70 o
   0   1  11      438.52      489.55     38.59 o
   1   1  11       53.28       56.05     17.60 o
   2   1  11      193.43      191.31     27.58 o
   3   1  11      232.23      245.53     16.21 o
   4   1  11        6.08       50.66     25.72 o
   5   1  11       21.35       32.10     42.05 o
  -5   2  11       50.89       26.03     17.68 o
  -4   2  11       66.95       57.28      6.72 o
  -3   2  11      392.53      440.57     18.84 o
  -2   2  11      630.87      586.96     25.04 o
  -1   2  11      421.16      488.10     25.58 o
   0   2  11      548.71      546.84     38.52 o
   1   2  11      675.59      747.30     47.62 o
   2   2  11      343.76      344.85     36.03 o
   3   2  11        1.98        7.19      7.91 o
   4   2  11       49.54       37.98     14.66 o
   5   2  11       17.08       -2.02     46.44 o
  -5   3  11       10.31        0.91     10.86 o
  -4   3  11       25.08       39.82     12.39 o
  -3   3  11       30.77       38.43     13.99 o
  -2   3  11      279.71      251.67     24.39 o
  -1   3  11      416.00      426.06     24.76 o
   0   3  11      843.99      917.80     45.28 o
   1   3  11     1105.97     1271.62    100.90 o
   2   3  11      172.60      170.12     26.73 o
   3   3  11      102.75      121.94     28.95 o
   4   3  11       29.68        3.79     19.65 o
   5   3  11        4.38       22.79     26.82 o
  -4   4  11       94.89       75.40     17.75 o
  -3   4  11      473.05      490.91     27.85 o
  -2   4  11      276.54      267.48     14.95 o
  -1   4  11      254.60      264.78     31.48 o
   0   4  11      111.17       86.64     61.41 o
   1   4  11      411.97      434.47     35.46 o
   2   4  11       80.59       86.83     21.24 o
   3   4  11       22.46       10.51      9.74 o
   4   4  11       15.63       -7.65      8.54 o
   5   4  11       15.01       25.49     26.86 o
  -5   5  11        8.62       16.78     14.76 o
  -4   5  11       39.14       25.76     16.92 o
  -3   5  11       29.43       45.69      4.98 o
  -2   5  11       76.07       72.78     10.51 o
  -1   5  11      149.88      148.60     15.08 o
   0   5  11      285.93      254.92     22.80 o
   1   5  11      417.69      501.51     57.87 o
   2   5  11      317.87      301.03     32.77 o
   3   5  11       37.53       21.65     18.99 o
   4   5  11      114.84       59.17     29.41 o
   5   5  11       18.88       38.70     32.94 o
  -5   6  11        5.01        3.69     15.18 o
  -4   6  11        6.54      -14.48     23.53 o
  -3   6  11       24.21       27.43     30.42 o
  -2   6  11      660.14      751.80     35.69 o
  -1   6  11      199.21      240.01     19.60 o
   0   6  11      547.05      535.45     43.37 o
   1   6  11      122.21      151.19     24.51 o
   2   6  11      271.55      284.87     33.67 o
   3   6  11      106.71       68.45     31.41 o
   4   6  11       61.71       48.69     30.73 o
   5   6  11        8.00        8.22     16.82 o
  -5   7  11       21.69       34.60     30.01 o
  -4   7  11      139.15      102.76     22.98 o
  -3   7  11      445.97      471.90     43.24 o
  -2   7  11      258.66      300.99     21.58 o
  -1   7  11      240.59      266.10     26.53 o
   0   7  11      420.93      386.59     28.12 o
   1   7  11       17.59        9.84     24.80 o
   2   7  11       56.67       69.15     22.25 o
   3   7  11       56.01       56.62     16.04 o
   4   7  11       36.64       17.09     12.56 o
   5   7  11       23.68       30.40     17.07 o
  -5   8  11       33.61       55.49     38.57 o
  -4   8  11       19.46       -3.62     17.41 o
  -3   8  11      355.24      387.86     44.21 o
  -2   8  11       58.80       55.80      5.01 o
  -1   8  11      288.54      280.00     19.41 o
   0   8  11       68.74       71.60     17.94 o
   1   8  11      222.95      242.07     27.10 o
   2   8  11      186.35      161.33     31.58 o
   3   8  11       29.10       25.69     14.16 o
   4   8  11        6.91       20.92     13.83 o
   5   8  11       26.90       31.77     16.19 o
  -5   9  11       34.41       13.72     21.93 o
  -4   9  11      145.31      119.54     29.31 o
  -3   9  11       13.39       -0.14     19.91 o
  -2   9  11       74.72       70.61      5.97 o
  -1   9  11      246.29      244.66     19.67 o
   0   9  11      410.64      448.14     37.86 o
   1   9  11      979.41      967.81     75.95 o
   2   9  11      268.81      282.42     42.49 o
   3   9  11       39.02       20.25     14.72 o
   4   9  11       11.69        3.53     12.12 o
  -5  10  11       50.38       46.79     26.11 o
  -4  10  11        0.88        4.18     21.51 o
  -3  10  11       44.63       52.63     44.00 o
  -2  10  11      271.52      257.71      9.68 o
  -1  10  11      109.13       96.93     14.73 o
   0  10  11       86.45      100.11     17.66 o
   1  10  11       32.03       44.26     20.14 o
   2  10  11       57.84       55.99     27.51 o
   3  10  11        2.60        9.74     15.47 o
   4  10  11       36.93       29.34     20.15 o
  -5  11  11       31.09      121.14     32.30 o
  -4  11  11       86.55       85.22     49.29 o
  -3  11  11       30.80       -4.87     36.20 o
  -2  11  11       41.25       29.27      6.42 o
  -1  11  11      311.28      336.07     19.05 o
   0  11  11      173.65      195.74     22.11 o
   1  11  11      252.36      241.84     26.02 o
   2  11  11        0.67       -0.78     13.37 o
   3  11  11      190.24      225.18     51.14 o
   4  11  11       56.13       28.79     23.79 o
  -5  12  11       43.34       -0.77     29.03 o
  -4  12  11       60.80       46.16     47.62 o
  -3  12  11      226.07      180.81     41.08 o
  -2  12  11      407.72      453.47     20.72 o
  -1  12  11      505.37      541.69     25.69 o
   0  12  11        5.03       -1.45      8.85 o
   1  12  11      281.22      307.06     30.31 o
   2  12  11      298.95      285.50     35.00 o
   3  12  11        7.78       -3.76     15.30 o
   4  12  11       32.79       16.53     18.22 o
  -4  13  11       33.35      -21.51     45.12 o
  -3  13  11      188.49      240.54     42.05 o
  -2  13  11       55.18       78.78      7.55 o
  -1  13  11      154.01      206.49     21.25 o
   0  13  11       29.75       29.46     10.66 o
   1  13  11       32.07       38.88     14.48 o
   2  13  11       46.51       40.02     23.49 o
   3  13  11       17.18       -0.40     12.96 o
   4  13  11        2.99        9.45     16.71 o
  -4  14  11       32.04       -2.58     63.01 o
  -3  14  11        4.15      -20.96     26.60 o
  -2  14  11       10.79        9.28      7.36 o
  -1  14  11      228.77      218.26     17.13 o
   0  14  11       89.53       70.24     13.30 o
   1  14  11       88.82       83.67     27.28 o
   2  14  11      156.27      128.67     49.15 o
   3  14  11       35.28       16.14     18.64 o
   4  14  11       26.88       26.63     17.64 o
  -4  15  11       19.94      -47.27     59.67 o
  -3  15  11       67.36      125.18     46.99 o
  -2  15  11       36.33       25.06      6.76 o
  -1  15  11      341.77      360.34     27.51 o
   0  15  11      165.01      165.77     52.38 o
   1  15  11       42.53       19.82     17.13 o
   2  15  11       52.92       42.69     18.47 o
   3  15  11       26.24        8.39     15.06 o
  -4  16  11       13.98       36.27     66.00 o
  -3  16  11      108.79      231.98     59.32 o
  -2  16  11       36.16       25.49      8.40 o
  -1  16  11       11.96        8.24      8.90 o
   0  16  11        5.71        0.54     12.77 o
   1  16  11       11.15       -0.75     11.76 o
   2  16  11        9.73       22.46     17.18 o
   3  16  11       35.72        4.47     19.37 o
  -3  17  11       82.91      175.87     57.16 o
  -2  17  11       60.54       -2.44     32.86 o
  -1  17  11       27.14       39.77     11.79 o
   0  17  11      247.59      285.91     83.31 o
   1  17  11      138.83       84.11     27.73 o
   2  17  11       78.84       88.47     35.25 o
   3  17  11       47.66       -1.25     14.99 o
  -3  18  11       52.36      104.36     52.29 o
  -2  18  11       81.90        6.61     42.96 o
  -1  18  11       33.67       31.52     11.34 o
   0  18  11      119.32      121.58     46.00 o
   1  18  11       51.20       32.34     24.50 o
   2  18  11       50.14       31.48     21.65 o
  -2  19  11       16.77       23.67     38.15 o
  -1  19  11        6.77        5.42      9.65 o
   0  19  11       46.30       24.77     15.08 o
   1  19  11       39.87       48.55     21.33 o
   2  19  11       40.02       34.59     25.47 o
  -2  20  11       42.18      -10.44     48.46 o
  -1  20  11       78.50       37.87     12.52 o
   0  20  11        9.55        6.69     11.78 o
   1  20  11       27.57       30.25     16.73 o
  -1  21  11       26.42        8.33     10.36 o
   0  21  11       21.75        1.68     19.04 o
   1  21  11       20.85       -2.60     15.17 o
  -1 -20  12       26.19       44.97     58.83 o
   0 -20  12       22.60       41.91     41.77 o
  -2 -19  12       50.19       35.30     33.59 o
  -1 -19  12       45.86       79.11     55.91 o
   0 -19  12       17.53       26.44     20.97 o
   1 -19  12       10.28      -13.30     37.39 o
  -2 -18  12       88.28       29.07     28.94 o
  -1 -18  12       78.54       47.37     46.30 o
   0 -18  12       55.90       85.05     40.73 o
   1 -18  12       54.50        4.80     75.47 o
   2 -18  12       64.45        0.56     79.65 o
  -3 -17  12       21.69       -4.83     23.09 o
  -2 -17  12       28.61       23.46     22.92 o
  -1 -17  12       10.51        7.89     19.06 o
   0 -17  12       11.83       12.00     16.32 o
   1 -17  12       27.61        1.95     34.53 o
   2 -17  12       37.17       -5.50     45.74 o
  -3 -16  12       36.23       60.66     53.78 o
  -2 -16  12      136.41        0.28     29.94 o
  -1 -16  12      115.43       86.44     63.29 o
   0 -16  12       60.05       28.62     27.69 o
   1 -16  12       43.23       31.12     20.40 o
   2 -16  12        3.85        4.60     63.43 o
   3 -16  12        1.40       -5.43     37.46 o
  -3 -15  12       81.49       75.18     32.38 o
  -2 -15  12       89.99       56.90     49.40 o
  -1 -15  12      165.69       -3.48     32.30 o
   0 -15  12      127.46       94.39     57.86 o
   1 -15  12      210.49        7.66     32.93 o
   2 -15  12       64.04       -0.42     47.97 o
   3 -15  12       54.25        7.73     40.10 o
  -4 -14  12       19.80       18.35     44.23 o
  -3 -14  12       80.09       -2.98     46.37 o
  -2 -14  12       68.58       71.84     60.64 o
  -1 -14  12        8.44       20.59     17.99 o
   0 -14  12        2.43        1.79     13.68 o
   1 -14  12       30.50       63.94     42.43 o
   2 -14  12       45.24        6.54     41.70 o
   3 -14  12       40.23        6.41     35.58 o
  -4 -13  12       67.74       14.59     25.46 o
  -3 -13  12       86.26       43.70     44.11 o
  -2 -13  12       82.57       92.23     26.15 o
  -1 -13  12      277.13      336.12     43.34 o
   0 -13  12      455.92      504.17     52.95 o
   1 -13  12       16.32       33.88     13.12 o
   2 -13  12      109.78        3.76     44.28 o
   3 -13  12        8.07       -0.14     57.51 o
  -4 -12  12       49.24       51.63     49.50 o
  -3 -12  12       13.24        7.39     24.26 o
  -2 -12  12       29.62       19.88     23.18 o
  -1 -12  12       19.19       18.76     18.19 o
   0 -12  12      315.17      345.36     42.85 o
   1 -12  12       72.47       75.12     21.76 o
   2 -12  12       89.96        1.32     39.89 o
   3 -12  12       93.15       -2.02     44.91 o
   4 -12  12       48.22       -5.71     73.87 o
  -4 -11  12       24.38       12.61     20.44 o
  -3 -11  12       82.27       95.79     72.37 o
  -2 -11  12       78.97       82.29     24.22 o
  -1 -11  12       81.29       70.02     21.30 o
   0 -11  12       12.29       -2.06     17.37 o
   1 -11  12        1.78       -6.84     17.96 o
   2 -11  12       18.77       10.32      6.21 o
   3 -11  12       41.42       -2.23     58.97 o
   4 -11  12        9.40       -3.76     38.78 o
  -5 -10  12       27.49        3.23     27.42 o
  -4 -10  12       42.41       23.56     24.44 o
  -3 -10  12      252.37      255.63     34.63 o
  -2 -10  12      209.83      195.37     36.09 o
  -1 -10  12       93.87      119.05     21.80 o
   0 -10  12      206.75      253.64     30.63 o
   1 -10  12      210.37      244.47     32.13 o
   2 -10  12       83.20       78.38     13.01 o
   3 -10  12      127.26        2.65     50.55 o
   4 -10  12        9.48        1.11     60.78 o
  -5  -9  12       12.96       12.95     18.35 o
  -4  -9  12        5.78      -16.61     15.91 o
  -3  -9  12      145.23       68.69     74.39 o
  -2  -9  12        8.44        9.83     19.32 o
  -1  -9  12       69.20       79.28     23.78 o
   0  -9  12      149.84      149.26     19.99 o
   1  -9  12        5.01        0.95     17.90 o
   2  -9  12      315.39      330.80     16.35 o
   3  -9  12       59.80       -2.16     58.97 o
   4  -9  12       10.96        2.51     37.18 o
  -5  -8  12       26.87        1.94     16.62 o
  -4  -8  12       16.93       19.47     18.84 o
  -3  -8  12       53.73       76.88     25.45 o
  -2  -8  12      251.34      287.57     32.19 o
  -1  -8  12      140.16      157.57     26.53 o
   0  -8  12       81.53      105.14     20.68 o
   1  -8  12       51.17       64.59     17.91 o
   2  -8  12       90.35       95.46     14.00 o
   3  -8  12      236.66      321.51     65.24 o
   4  -8  12       22.34       -2.44     55.00 o
  -5  -7  12        1.37        2.95     14.60 o
  -4  -7  12       66.59       26.53     19.67 o
  -3  -7  12       34.82       40.51     20.66 o
  -2  -7  12       37.56       69.32     21.87 o
  -1  -7  12      504.45      553.34     40.28 o
   0  -7  12      325.15      322.92     28.08 o
   1  -7  12      391.90      407.08     26.89 o
   2  -7  12      333.74      365.15     17.14 o
   3  -7  12       76.28        4.32     75.33 o
   4  -7  12       38.54        0.42     41.70 o
  -5  -6  12       19.45        1.62     14.82 o
  -4  -6  12       26.82       36.92     29.31 o
  -3  -6  12       62.99       57.89     18.47 o
  -2  -6  12      325.96      394.84     40.18 o
  -1  -6  12       41.03       54.32     10.72 o
   0  -6  12      123.78      154.72     16.33 o
   1  -6  12      311.11      349.04     23.42 o
   2  -6  12       24.17       39.04      7.34 o
   3  -6  12       35.03       32.79     40.66 o
   4  -6  12        5.27        0.84     59.18 o
  -5  -5  12       24.46       -3.41     22.22 o
  -4  -5  12      114.36      121.95     77.38 o
  -3  -5  12      382.06      402.05     14.07 o
  -2  -5  12      203.16      213.43     14.09 o
  -1  -5  12      292.43      324.70     20.67 o
   0  -5  12       51.31       49.15     15.24 o
   1  -5  12       42.18       46.62     10.71 o
   2  -5  12      242.70      287.99     22.70 o
   3  -5  12      110.76       89.26     69.69 o
   4  -5  12       43.79        6.61     35.99 o
  -5  -4  12       17.87       -2.27     12.22 o
  -4  -4  12       30.46       14.35     21.03 o
  -3  -4  12       20.08       26.23      9.49 o
  -2  -4  12      511.45      533.02     28.02 o
  -1  -4  12      157.01      145.64     14.15 o
   0  -4  12      347.93      365.56     41.08 o
   1  -4  12      140.65      117.53     22.26 o
   2  -4  12       32.13       19.11      6.82 o
   3  -4  12       17.94       14.13     30.70 o
   4  -4  12       13.61        3.27     36.48 o
   5  -4  12        1.14       -4.53     66.35 o
  -5  -3  12       38.19        1.29     12.77 o
  -4  -3  12        5.16        0.53      3.39 o
  -3  -3  12      158.63      181.62     21.01 o
  -2  -3  12       63.65       57.70     11.53 o
  -1  -3  12      137.89      135.07     15.86 o
   0  -3  12      279.34      294.71     24.71 o
   1  -3  12      212.04      242.75     28.23 o
   2  -3  12       77.53      109.78     25.14 o
   3  -3  12       13.86        6.68      2.55 o
   4  -3  12       23.04       -2.92     39.20 o
   5  -3  12        7.55        1.60     45.32 o
  -5  -2  12        6.01        0.42     10.00 o
  -4  -2  12      155.97      151.37     37.72 o
  -3  -2  12      320.08      412.28     16.80 o
  -2  -2  12      171.07      173.05     14.56 o
  -1  -2  12      201.00      202.82     18.35 o
   0  -2  12      266.74      255.24     28.42 o
   1  -2  12      139.82      207.33     26.61 o
   2  -2  12       34.32       37.43     20.88 o
   3  -2  12        7.22        1.59      5.20 o
   4  -2  12        5.19       -0.97     33.77 o
   5  -2  12        1.95       -1.11     38.08 o
  -4  -1  12       85.63       85.48      8.75 o
  -3  -1  12      207.40      214.08     16.24 o
  -2  -1  12       38.22       38.07      9.75 o
  -1  -1  12      486.81      451.46     30.07 o
   0  -1  12      297.15      331.10     26.61 o
   1  -1  12      222.30      199.55     26.70 o
   2  -1  12      389.00      442.18     51.32 o
   3  -1  12       38.39       53.87     42.63 o
   4  -1  12      121.67      190.28     58.48 o
   5  -1  12        5.15      -82.82     55.21 o
  -4   0  12        3.86        3.27      9.60 o
  -3   0  12      264.28      264.00     18.61 o
  -2   0  12        4.36       -1.36      8.53 o
  -1   0  12       26.32       39.96     11.55 o
   0   0  12      134.94       87.77     22.70 o
   1   0  12      153.94      218.00     26.66 o
   2   0  12      958.16      960.53     66.24 o
   3   0  12       26.39       47.76     25.45 o
   4   0  12        0.26       -3.96     45.36 o
   5   0  12        1.84       41.56     49.29 o
  -5   1  12        2.62        7.55      8.90 o
  -4   1  12      102.84      102.85     23.43 o
  -3   1  12      150.06      147.19     22.87 o
  -2   1  12       49.85       58.03     14.34 o
  -1   1  12      463.08      439.59     35.92 o
   0   1  12      347.24      341.59     27.09 o
   1   1  12      247.04      251.68     27.10 o
   2   1  12      353.18      396.86     41.58 o
   3   1  12       55.80       54.38     25.81 o
   4   1  12      121.79      143.61     45.99 o
   5   1  12        5.49      -45.60     91.34 o
  -5   2  12        3.17        9.62     10.18 o
  -4   2  12      121.46      116.65     14.10 o
  -3   2  12      256.64      300.81     16.59 o
  -2   2  12      188.30      191.70     14.93 o
  -1   2  12      175.91      193.55     28.89 o
   0   2  12      332.77      344.78     26.23 o
   1   2  12      229.56      262.55     32.97 o
   2   2  12       38.91       50.53     20.78 o
   3   2  12        2.67      -14.15     18.78 o
   4   2  12        5.92        8.74     10.66 o
   5   2  12        0.78       12.67     39.96 o
  -5   3  12       36.15       41.84     13.51 o
  -4   3  12        5.54       -1.10      3.20 o
  -3   3  12      146.74      147.60     10.93 o
  -2   3  12       62.15       76.82     17.38 o
  -1   3  12      114.69       84.69     59.46 o
   0   3  12      260.97      294.30     25.64 o
   1   3  12      233.37      241.59     28.43 o
   2   3  12       92.35      113.49     24.98 o
   3   3  12       30.50       18.88     19.81 o
   4   3  12       29.20       31.13      9.23 o
   5   3  12        5.98       51.35     31.84 o
  -5   4  12       16.18        4.53     13.02 o
  -4   4  12       23.40       29.38     24.30 o
  -3   4  12       29.26       25.35     10.06 o
  -2   4  12      541.18      520.22     24.74 o
  -1   4  12      200.33      198.86     20.61 o
   0   4  12      264.76      241.33     24.50 o
   1   4  12      160.33      114.69     22.36 o
   2   4  12       23.96       33.84     28.55 o
   3   4  12       18.41       17.92     20.82 o
   4   4  12       13.38       23.40     14.96 o
   5   4  12        2.20        6.43     26.83 o
  -5   5  12       26.84       38.57     16.71 o
  -4   5  12      131.38      140.36     23.53 o
  -3   5  12      430.91      454.75     19.02 o
  -2   5  12      260.59      253.55     20.92 o
  -1   5  12      254.11      254.48     21.41 o
   0   5  12       43.24       23.93     26.91 o
   1   5  12       45.38       47.94     17.71 o
   2   5  12      240.32      292.74     57.09 o
   3   5  12       99.15       72.81     27.29 o
   4   5  12       32.15       14.78     11.59 o
  -5   6  12       15.07       17.06     16.43 o
  -4   6  12       32.76       37.94     31.47 o
  -3   6  12       75.58       60.10      5.81 o
  -2   6  12      385.53      383.63     25.81 o
  -1   6  12       30.24       44.52     12.17 o
   0   6  12      143.51      164.11     20.67 o
   1   6  12      304.02      337.88     38.52 o
   2   6  12       40.72       51.56     20.61 o
   3   6  12       38.14      108.21     96.50 o
   4   6  12       11.62       12.63     17.15 o
  -5   7  12        2.91       -6.47     27.43 o
  -4   7  12       65.94       62.03     21.37 o
  -3   7  12       55.87       47.83     20.61 o
  -2   7  12       15.54       32.92      8.50 o
  -1   7  12      533.87      563.61     30.79 o
   0   7  12      400.12      395.99     46.64 o
   1   7  12      378.97      419.57     36.07 o
   2   7  12      290.52      326.33     66.57 o
   3   7  12       69.69       99.31     31.33 o
   4   7  12       29.13       46.40     24.85 o
  -5   8  12       26.34       27.43     33.56 o
  -4   8  12       20.09       37.60     21.30 o
  -3   8  12       34.85       24.23     22.00 o
  -2   8  12      286.88      308.92     27.81 o
  -1   8  12      134.13      118.73     25.69 o
   0   8  12      100.55      128.47     19.24 o
   1   8  12       36.29       34.12     18.08 o
   2   8  12       86.91       64.52     25.84 o
   3   8  12      249.13      252.85     43.49 o
   4   8  12       21.80       -0.34     22.97 o
  -5   9  12       13.13        3.97     21.86 o
  -4   9  12        8.38       22.70     18.38 o
  -3   9  12      135.91      126.99     28.82 o
  -2   9  12        7.88       11.06      5.19 o
  -1   9  12       59.90       58.68     12.83 o
   0   9  12       99.09       96.02     38.05 o
   1   9  12       22.51       39.90     17.06 o
   2   9  12      297.82      307.97     40.24 o
   3   9  12       53.46       22.77     21.83 o
   4   9  12        7.37       13.24     20.16 o
  -5  10  12       25.63       27.36     25.55 o
  -4  10  12       37.91       22.42     41.70 o
  -3  10  12      237.16      243.47     68.58 o
  -2  10  12      196.98      206.37     13.09 o
  -1  10  12       79.50       99.27     12.59 o
   0  10  12      289.02      333.63     51.69 o
   1  10  12      253.02      318.95     32.34 o
   2  10  12       62.98       30.60     28.82 o
   3  10  12      154.70      144.26     52.20 o
   4  10  12        9.10        6.76     16.28 o
  -3  11  12       82.48      124.41     32.79 o
  -2  11  12       89.48       99.27      7.26 o
  -1  11  12       94.84       86.35     12.21 o
   0  11  12       15.97        0.86     10.35 o
   1  11  12        3.50       24.01     20.27 o
   2  11  12       21.63        5.31     19.00 o
   3  11  12       37.41        9.66     13.94 o
   4  11  12        8.10       18.79     19.91 o
  -4  12  12       53.53      -12.46     54.86 o
  -3  12  12       19.03       39.20     27.29 o
  -2  12  12       23.94       18.20      4.87 o
  -1  12  12       27.71       24.24      8.54 o
   0  12  12      287.19      274.44     21.82 o
   1  12  12       73.92       51.49     21.10 o
   2  12  12       86.37       55.96     23.77 o
   3  12  12       96.03       67.44     36.63 o
   4  12  12       49.46       36.56     21.18 o
  -4  13  12       67.11       58.06     33.70 o
  -3  13  12       84.68      111.46     34.67 o
  -2  13  12       88.38       90.30     23.80 o
  -1  13  12      205.52      232.56     15.42 o
   0  13  12      444.47      473.18     32.58 o
   1  13  12       28.67       26.22     16.42 o
   2  13  12      126.99       91.46     37.57 o
   3  13  12        5.58        4.24     15.33 o
  -4  14  12       18.93       42.68     37.18 o
  -3  14  12       72.46      130.05     39.48 o
  -2  14  12       56.53       50.96     13.08 o
  -1  14  12        7.35        8.32      7.75 o
   0  14  12        1.99        1.90     11.80 o
   1  14  12       27.75       47.92     20.04 o
   2  14  12       55.77       54.81     24.78 o
   3  14  12       29.37       -9.06     16.60 o
  -3  15  12       73.25        2.85     37.80 o
  -2  15  12       99.21       -4.25     35.09 o
  -1  15  12      176.67       20.05     30.15 o
   0  15  12      131.18       86.82     29.00 o
   1  15  12      200.63       -2.51     32.17 o
   2  15  12       56.18       83.88     29.38 o
   3  15  12       51.23       27.39     26.54 o
  -3  16  12       27.02       30.56     41.70 o
  -2  16  12      142.49       -1.11     28.61 o
  -1  16  12      125.92      105.62     25.25 o
   0  16  12       62.63       54.51     20.96 o
   1  16  12       42.59       36.38     16.62 o
   2  16  12        1.44      -13.68     19.97 o
   3  16  12        0.61       -2.88     19.58 o
  -3  17  12       23.32       -4.46     36.97 o
  -2  17  12       30.04        3.13     35.99 o
  -1  17  12       11.59        8.45      8.19 o
   0  17  12       18.07        4.15     17.58 o
   1  17  12       26.53        6.65     17.29 o
   2  17  12       49.95       59.54     27.58 o
  -2  18  12       93.41       -2.44     39.82 o
  -1  18  12       82.10       65.34     21.49 o
   0  18  12       60.83       66.56     21.42 o
   1  18  12       34.43       40.42     23.06 o
   2  18  12       79.96       54.23     34.94 o
  -2  19  12       61.48        8.15     46.99 o
  -1  19  12       40.36       30.06     11.84 o
   0  19  12       26.50       20.06     12.81 o
   1  19  12        5.97        5.75     14.20 o
  -1  20  12       31.58       16.41      9.09 o
   0  20  12       21.97       12.71     12.36 o
   0 -19  13       73.10       73.74     25.06 o
  -2 -18  13        1.33      -21.14     24.50 o
  -1 -18  13       16.61       28.47     30.42 o
   0 -18  13        4.80        6.61     29.12 o
   1 -18  13       45.90       -9.82     44.77 o
  -2 -17  13       57.28       36.21     30.49 o
  -1 -17  13       36.94       26.19     27.74 o
   0 -17  13       29.84       24.71     19.39 o
   1 -17  13        6.84        0.49     37.80 o
   2 -17  13        0.43        0.56     36.76 o
  -3 -16  13        9.65       -6.99     27.62 o
  -2 -16  13      129.04      101.43    111.53 o
  -1 -16  13      153.26       97.36     71.29 o
   0 -16  13      272.41      328.97    195.81 o
   1 -16  13       58.62       36.23     24.89 o
   2 -16  13       37.01       -2.99     45.88 o
  -3 -15  13       42.24       36.69     37.11 o
  -2 -15  13       20.96       28.62     27.50 o
  -1 -15  13        1.37       11.28     22.74 o
   0 -15  13       26.77       19.85     28.44 o
   1 -15  13        0.95        3.89     17.97 o
   2 -15  13       39.26       -9.96     48.60 o
  -3 -14  13       54.79       23.67     28.04 o
  -2 -14  13       22.01       27.90     30.04 o
  -1 -14  13       99.85      103.01     67.99 o
   0 -14  13       80.01       44.99     34.25 o
   1 -14  13       28.76       16.97     11.77 o
   2 -14  13       48.33        1.32     46.86 o
   3 -14  13        0.06        3.83     36.90 o
  -4 -13  13       14.38       -7.17     22.22 o
  -3 -13  13        9.41       21.32     21.02 o
  -2 -13  13       79.55       56.03     52.63 o
  -1 -13  13      118.38        1.74     39.82 o
   0 -13  13       91.90       68.74     49.78 o
   1 -13  13      149.47       -1.25     47.41 o
   2 -13  13       89.16        3.13     52.29 o
   3 -13  13        7.26        6.06     70.39 o
  -4 -12  13       20.33       74.91     36.48 o
  -3 -12  13       33.43       24.24     23.22 o
  -2 -12  13       65.33       42.83     23.31 o
  -1 -12  13       32.66       53.26     26.71 o
   0 -12  13       52.36       41.08     24.69 o
   1 -12  13       82.61       76.27     46.89 o
   2 -12  13       18.25       -1.88     34.46 o
   3 -12  13       29.38       -4.39     39.55 o
  -4 -11  13       65.07       38.30     37.11 o
  -3 -11  13       98.70       82.68     69.13 o
  -2 -11  13      205.03      164.14     36.76 o
  -1 -11  13      102.67      113.04     25.56 o
   0 -11  13      176.80      185.38     32.47 o
   1 -11  13      128.94      167.76     20.38 o
   2 -11  13       33.37       29.31     14.31 o
   3 -11  13       46.67       12.95     69.97 o
  -4 -10  13        6.80        1.57     20.67 o
  -3 -10  13       13.18        6.07     22.94 o
  -2 -10  13       76.35       84.27     23.38 o
  -1 -10  13       75.22       74.65     21.04 o
   0 -10  13        0.07        9.87     15.39 o
   1 -10  13      119.61      147.53     17.89 o
   2 -10  13      186.77        6.13     33.35 o
   3 -10  13       80.08       -4.18     39.96 o
   4 -10  13       83.61        4.80     44.07 o
  -4  -9  13       16.54        4.52     17.16 o
  -3  -9  13       23.48       12.98     18.73 o
  -2  -9  13        5.78        3.95     19.73 o
  -1  -9  13       13.98       10.28     18.50 o
   0  -9  13       88.24       92.48     18.83 o
   1  -9  13       30.50       38.91     13.56 o
   2  -9  13       19.74       17.19     11.85 o
   3  -9  13      117.08        0.97     50.41 o
   4  -9  13        9.46       -8.35     40.80 o
  -4  -8  13       30.99       26.51     22.29 o
  -3  -8  13       72.67       20.21     19.11 o
  -2  -8  13       59.09       90.87     21.16 o
  -1  -8  13      117.05      134.14     29.91 o
   0  -8  13      383.29      391.52     36.23 o
   1  -8  13      454.05      448.62     29.41 o
   2  -8  13      101.43       95.34     10.36 o
   3  -8  13       53.84       -5.36     42.54 o
   4  -8  13       27.48       -4.39     37.53 o
  -5  -7  13       19.05       -1.25     24.25 o
  -4  -7  13       21.42       21.08     18.41 o
  -3  -7  13       77.86       54.82     38.08 o
  -2  -7  13       36.82       30.31     22.75 o
  -1  -7  13      376.45      422.41     38.78 o
   0  -7  13      108.60       82.98     17.88 o
   1  -7  13       27.77       26.57     12.10 o
   2  -7  13      121.59      133.44     16.84 o
   3  -7  13       18.26        2.72     36.48 o
   4  -7  13       47.73       -3.97     43.93 o
  -5  -6  13       24.00        3.55     15.91 o
  -4  -6  13       10.25       24.79     18.17 o
  -3  -6  13       63.26       28.91     19.39 o
  -2  -6  13      256.04      201.25     22.72 o
  -1  -6  13      373.42      417.82     24.72 o
   0  -6  13      109.85      132.23     15.47 o
   1  -6  13       69.78       77.07     14.68 o
   2  -6  13       22.90       30.51     12.25 o
   3  -6  13        3.68       -4.94     38.22 o
   4  -6  13        1.06        5.01     41.49 o
  -5  -5  13       31.10       -2.88     13.87 o
  -4  -5  13       39.06       -2.02     15.62 o
  -3  -5  13      309.98      324.85     15.00 o
  -2  -5  13       91.61      109.56     11.20 o
  -1  -5  13      338.35      383.24     25.11 o
   0  -5  13      384.11      408.70     34.77 o
   1  -5  13      270.79      285.82     20.26 o
   2  -5  13      129.09      156.24     19.95 o
   3  -5  13       56.82        3.20     38.43 o
   4  -5  13       14.08        3.55     62.17 o
  -5  -4  13       42.49        2.24     24.22 o
  -4  -4  13        3.93        2.90     13.32 o
  -3  -4  13      155.67      146.79     10.37 o
  -2  -4  13      764.87      879.97     37.75 o
  -1  -4  13       86.61      101.85     13.68 o
   0  -4  13       64.68       79.65     15.98 o
   1  -4  13       56.05       57.82     12.81 o
   2  -4  13       37.81       30.25     13.99 o
   3  -4  13       84.56       -2.51     40.73 o
   4  -4  13       27.44        5.22     39.82 o
  -5  -3  13       44.28        0.62     12.04 o
  -4  -3  13       50.64        0.40     13.25 o
  -3  -3  13       16.96       11.84      7.06 o
  -2  -3  13      766.86      842.87     40.38 o
  -1  -3  13      134.18      163.84     20.75 o
   0  -3  13      214.12      171.67     22.81 o
   1  -3  13      114.07       83.79     24.23 o
   2  -3  13        7.50      -18.40     21.09 o
   3  -3  13       44.54       39.30     24.18 o
   4  -3  13       22.09        4.80     69.34 o
  -5  -2  13        3.42       -2.21      9.48 o
  -4  -2  13       13.33        7.41      8.96 o
  -3  -2  13      179.75      232.80     27.60 o
  -2  -2  13       61.55       49.31     13.78 o
  -1  -2  13      231.74      236.79     23.95 o
   0  -2  13      124.80      129.95     19.52 o
   1  -2  13      189.82      212.48     29.91 o
   2  -2  13       31.75       10.58     19.77 o
   3  -2  13       75.67      128.70     37.66 o
   4  -2  13       17.23        0.35     43.65 o
  -4  -1  13       55.91       40.28     24.51 o
  -3  -1  13       39.74       32.47     14.28 o
  -2  -1  13      152.11      194.20     15.63 o
  -1  -1  13       44.38       57.11     14.85 o
   0  -1  13      156.78      166.25     22.16 o
   1  -1  13       66.83       77.87     24.86 o
   2  -1  13      118.73      135.23     35.96 o
   3  -1  13       21.16       11.89     22.86 o
   4  -1  13        1.20       -2.30     38.29 o
  -4   0  13      234.53      202.11     15.01 o
  -3   0  13       17.17       11.19     12.70 o
  -2   0  13      142.12      110.27     21.73 o
  -1   0  13        9.46       19.90     14.35 o
   0   0  13      331.31      318.90     28.30 o
   1   0  13       94.34       97.96     21.62 o
   2   0  13       20.68       41.97     21.05 o
   3   0  13       18.14       60.80     32.83 o
   4   0  13        8.27       18.37     27.44 o
  -4   1  13       53.88       49.37     12.63 o
  -3   1  13       44.73       41.98     14.69 o
  -2   1  13      137.97      150.16     19.39 o
  -1   1  13       30.33       43.14     13.05 o
   0   1  13      156.17      179.14     22.05 o
   1   1  13       50.58       43.83     19.62 o
   2   1  13       93.42      110.59     34.01 o
   3   1  13       11.35       23.97     23.40 o
   4   1  13        1.43      -19.65     27.18 o
  -4   2  13        7.76       10.76      7.64 o
  -3   2  13      169.89      212.83     18.45 o
  -2   2  13       38.35       31.30     10.49 o
  -1   2  13      235.21      224.38     20.60 o
   0   2  13      154.01      150.11     48.11 o
   1   2  13      253.98      297.14     30.35 o
   2   2  13       42.18       24.04     19.48 o
   3   2  13       63.80       88.60     31.30 o
   4   2  13       20.76      107.10     51.78 o
  -5   3  13       45.41       42.68     22.21 o
  -4   3  13       45.41       18.36      6.52 o
  -3   3  13        8.10        3.68      8.86 o
  -2   3  13      706.93      787.55     43.94 o
  -1   3  13      184.37      244.98     23.10 o
   0   3  13      207.28      223.29     23.40 o
   1   3  13      123.79      112.50     22.02 o
   2   3  13       11.41        3.47     21.53 o
   3   3  13       45.26       91.28     25.71 o
   4   3  13       20.19       29.29     24.45 o
  -5   4  13       50.21       42.47     16.57 o
  -4   4  13        1.37        0.97     22.42 o
  -3   4  13      167.11      147.58     19.08 o
  -2   4  13      775.22      872.88     43.87 o
  -1   4  13       91.01      107.08     24.16 o
   0   4  13       54.08       16.61     17.34 o
   1   4  13       57.80       58.59     19.67 o
   2   4  13       25.87       23.91     20.38 o
   3   4  13       83.77       77.11     32.82 o
   4   4  13       36.79       33.80     32.42 o
  -5   5  13       33.85       31.96     25.34 o
  -4   5  13       47.50       47.76     16.99 o
  -3   5  13      278.61      300.58     18.46 o
  -2   5  13       45.23       42.23     11.61 o
  -1   5  13      303.79      328.97     29.67 o
   0   5  13      423.14      416.35     32.33 o
   1   5  13      238.28      338.09     33.51 o
   2   5  13      103.41      123.72     29.83 o
   3   5  13       54.10       59.67     30.81 o
   4   5  13       13.39       10.82     12.94 o
  -5   6  13       21.29       29.45     17.89 o
  -4   6  13       11.31        6.61     30.63 o
  -3   6  13       70.57       53.03     12.50 o
  -2   6  13      272.84      252.52     21.65 o
  -1   6  13      411.12      470.76     29.45 o
   0   6  13      129.96      139.94     20.54 o
   1   6  13       78.68       92.00     23.71 o
   2   6  13       26.35       44.98     26.13 o
   3   6  13        1.78       42.11     24.64 o
   4   6  13        2.62       36.47     27.46 o
  -5   7  13       20.75       24.44     20.05 o
  -4   7  13       21.60       36.20     20.61 o
  -3   7  13       88.57       74.15     24.37 o
  -2   7  13       40.88       30.08      9.05 o
  -1   7  13      408.05      486.64     40.66 o
   0   7  13       72.49       65.93     18.00 o
   1   7  13       47.31       63.63     21.75 o
   2   7  13       98.93       55.12     46.65 o
   3   7  13       28.61       31.38     24.25 o
   4   7  13       42.92       38.47     19.26 o
  -4   8  13       36.31       41.36     23.04 o
  -3   8  13       64.02       34.53     21.51 o
  -2   8  13       36.49       52.26     14.18 o
  -1   8  13      157.29      193.39     19.05 o
   0   8  13      342.35      356.59     46.02 o
   1   8  13      498.64      470.45     52.13 o
   2   8  13       81.43       38.46     32.00 o
   3   8  13       67.76       63.01     33.38 o
   4   8  13       29.71      -12.69     32.99 o
  -4   9  13       14.58       -3.20     20.26 o
  -3   9  13       35.64       35.86     36.90 o
  -2   9  13        6.54        7.74      4.90 o
  -1   9  13       12.21        3.10     10.12 o
   0   9  13       86.46       82.01     18.41 o
   1   9  13       35.54       57.58     19.65 o
   2   9  13       32.72       11.93     20.73 o
   3   9  13      119.92      131.24     33.25 o
   4   9  13        9.39      -19.79     14.64 o
  -4  10  13        9.81       16.43     37.32 o
  -3  10  13        6.88        8.22     21.17 o
  -2  10  13       68.35       74.70      6.72 o
  -1  10  13       85.48       82.99     50.13 o
   0  10  13        8.86       18.15     13.84 o
   1  10  13       88.31       60.50     53.09 o
   2  10  13      200.71        4.60     31.12 o
   3  10  13       63.71       35.25     33.96 o
   4  10  13       84.50       31.24     15.66 o
  -4  11  13       58.54       99.49     32.72 o
  -3  11  13       92.96      119.12     33.98 o
  -2  11  13      186.78      170.06     12.96 o
  -1  11  13      118.13       78.38     32.74 o
   0  11  13      127.19      115.79     30.08 o
   1  11  13      160.07      100.54     79.86 o
   2  11  13       49.38       20.29     23.34 o
   3  11  13       50.36       26.39     18.13 o
  -4  12  13        8.98       85.08     37.04 o
  -3  12  13       35.72       23.39     28.55 o
  -2  12  13       57.63       53.59     12.49 o
  -1  12  13       22.49       33.85     11.52 o
   0  12  13       46.05       31.68     15.53 o
   1  12  13       64.06       50.55     18.08 o
   2  12  13       26.90       10.90     20.69 o
   3  12  13       33.45       14.75     15.53 o
  -4  13  13       20.22       35.44     29.87 o
  -3  13  13        9.49       -6.82     28.34 o
  -2  13  13       85.98       88.95     20.63 o
  -1  13  13      113.78       75.62     60.78 o
   0  13  13      111.32      116.68     37.27 o
   1  13  13      139.68      111.61     45.87 o
   2  13  13       91.36      125.93     46.28 o
   3  13  13        7.72       24.18     17.06 o
  -3  14  13       63.80      131.24     39.06 o
  -2  14  13       36.11        9.26     28.41 o
  -1  14  13      104.08      104.27     37.45 o
   0  14  13       68.97       45.97     13.86 o
   1  14  13       21.29      -10.04     17.23 o
   2  14  13       55.45       61.99     30.87 o
   3  14  13        0.13       -3.02     16.42 o
  -3  15  13       40.54       99.21     41.70 o
  -2  15  13       27.45       -5.78     55.77 o
  -1  15  13        0.95       -2.16      8.81 o
   0  15  13       28.02       20.43     12.29 o
   1  15  13        1.72      -12.01     13.91 o
   2  15  13       41.01       64.34     24.91 o
  -3  16  13        6.76       18.03     58.48 o
  -2  16  13      114.21       -5.78     66.91 o
  -1  16  13      132.08       93.26     30.17 o
   0  16  13      256.98      338.92     29.81 o
   1  16  13       65.38       55.68     24.78 o
   2  16  13       42.98       43.15     24.50 o
  -2  17  13       60.15       -8.98     65.79 o
  -1  17  13       20.59       16.83      9.12 o
   0  17  13       37.20       31.52     15.99 o
   1  17  13        6.82       11.18     17.89 o
   2  17  13        1.07        0.49     17.87 o
  -2  18  13        2.34       -4.73     39.41 o
  -1  18  13       18.26       10.10      8.33 o
   0  18  13        6.68       10.46     12.22 o
   1  18  13       42.76       33.36     20.88 o
   0  19  13       62.35       45.57     15.72 o
  -1 -17  14       33.51       24.71     38.28 o
   0 -17  14       36.02       13.04     18.99 o
  -2 -16  14       12.89       37.35     41.36 o
  -1 -16  14        6.76        2.20     19.23 o
   0 -16  14        8.40       17.66     17.27 o
   1 -16  14       24.88       17.67     17.44 o
  -2 -15  14       81.34       59.30     43.10 o
  -1 -15  14       14.99       30.69     22.90 o
   0 -15  14        5.74       11.37     23.70 o
   1 -15  14       12.22       -0.03     12.19 o
   2 -15  14        1.30        2.16     42.26 o
  -3 -14  14       47.55       41.09     39.55 o
  -2 -14  14       96.10       87.97     77.66 o
  -1 -14  14      105.74       79.43     54.76 o
   0 -14  14      132.52      122.87     81.77 o
   1 -14  14      153.35      145.10     98.24 o
   2 -14  14       75.85        7.87     52.36 o
  -3 -13  14        1.04       -1.78     21.89 o
  -2 -13  14       15.02        1.48     19.96 o
  -1 -13  14       13.32        7.09     17.55 o
   0 -13  14        5.00       -6.48     15.43 o
   1 -13  14        6.72       14.38     18.95 o
   2 -13  14       18.15      -13.02     42.19 o
  -3 -12  14       84.38       82.18     73.17 o
  -2 -12  14       27.87        1.90     22.82 o
  -1 -12  14      188.42      235.69     49.85 o
   0 -12  14       54.80       43.39     31.92 o
   1 -12  14        1.42        4.66     11.98 o
   2 -12  14        2.44       -0.84     38.71 o
   3 -12  14       19.43       -2.23     42.26 o
  -4 -11  14       18.30      -10.76     20.14 o
  -3 -11  14        2.02      -10.12     25.96 o
  -2 -11  14       51.06       17.82     25.08 o
  -1 -11  14       89.32       95.45     23.53 o
   0 -11  14      253.69      276.44     44.06 o
   1 -11  14      113.22      110.62     61.48 o
   2 -11  14       56.73       -2.02     72.62 o
   3 -11  14       56.60        4.11     43.37 o
  -4 -10  14        8.32      -29.45     25.62 o
  -3 -10  14       18.77        4.92     20.26 o
  -2 -10  14       74.51       46.58     47.27 o
  -1 -10  14        3.22       -7.93     15.79 o
   0 -10  14       40.76       63.18     20.72 o
   1 -10  14        0.09       -3.18     11.16 o
   2 -10  14        8.75       11.87      7.76 o
   3 -10  14       31.46        2.09     42.68 o
  -4  -9  14       49.48       17.22     28.53 o
  -3  -9  14      137.49      122.03     79.16 o
  -2  -9  14      106.04       67.00     26.18 o
  -1  -9  14       89.07       97.50     27.09 o
   0  -9  14       33.00       64.19     18.95 o
   1  -9  14       58.31        0.46     11.90 o
   2  -9  14       62.03       25.70     14.83 o
   3  -9  14        1.95       -2.02     41.49 o
  -4  -8  14       19.62       -1.30     31.46 o
  -3  -8  14       22.89        9.39     19.40 o
  -2  -8  14        5.49       11.47     19.50 o
  -1  -8  14      125.75      185.35     32.62 o
   0  -8  14      114.94      131.94     21.21 o
   1  -8  14        1.43        3.23     10.66 o
   2  -8  14      115.78      132.82     18.15 o
   3  -8  14       54.53       -8.15     86.12 o
  -4  -7  14       38.58       16.23     27.57 o
  -3  -7  14       24.86       34.46     21.83 o
  -2  -7  14        4.44       19.90     17.63 o
  -1  -7  14       39.31       30.97     16.80 o
   0  -7  14       44.52       50.73     15.79 o
   1  -7  14       14.33        9.62     18.17 o
   2  -7  14       45.16       16.88      7.68 o
   3  -7  14       18.23        3.06     42.05 o
  -4  -6  14       36.95       -0.66     29.58 o
  -3  -6  14       59.71       30.46     27.33 o
  -2  -6  14       68.28       69.88     23.53 o
  -1  -6  14      142.32      187.48     18.81 o
   0  -6  14       53.40       66.44     15.83 o
   1  -6  14      125.21      131.07     18.38 o
   2  -6  14      107.61      106.61     15.21 o
   3  -6  14        4.75       -6.89     61.82 o
   4  -6  14        4.63       -0.63     44.56 o
  -4  -5  14       26.53       -0.97     22.48 o
  -3  -5  14       69.93       54.09     15.08 o
  -2  -5  14      280.47      313.31     18.93 o
  -1  -5  14      345.09      404.69     27.83 o
   0  -5  14      152.90      159.74     29.08 o
   1  -5  14      107.82      175.15     17.15 o
   2  -5  14      154.37      191.50     22.58 o
   3  -5  14       43.83       53.61     46.30 o
   4  -5  14       21.44        0.63     42.68 o
  -4  -4  14       11.53       -2.46     14.08 o
  -3  -4  14        6.04        3.41      9.68 o
  -2  -4  14      100.16       76.38     27.00 o
  -1  -4  14      175.11      208.38     18.42 o
   0  -4  14       67.36       83.40     13.83 o
   1  -4  14       12.43       19.06     11.83 o
   2  -4  14        0.50       13.96      7.95 o
   3  -4  14        0.16       18.38     40.31 o
   4  -4  14       19.97       -0.49     45.18 o
  -4  -3  14       84.84       -0.35     16.85 o
  -3  -3  14       41.90       58.56      9.41 o
  -2  -3  14       70.82       96.02     12.29 o
  -1  -3  14       42.19       39.33     19.49 o
   0  -3  14      133.96      149.32     22.11 o
   1  -3  14      347.93      321.41     37.32 o
   2  -3  14       43.38       34.88     22.95 o
   3  -3  14        0.49        6.91     19.53 o
   4  -3  14       16.40       -2.72     40.80 o
  -5  -2  14       11.69        1.25     61.34 o
  -4  -2  14       16.75       -0.70     12.53 o
  -3  -2  14       21.11       17.46     11.40 o
  -2  -2  14       71.09       49.67     11.87 o
  -1  -2  14       79.31       84.71     20.28 o
   0  -2  14      118.08      169.66     22.71 o
   1  -2  14       34.56       25.47     20.21 o
   2  -2  14       10.64       16.60     24.93 o
   3  -2  14        2.33       12.78     14.09 o
   4  -2  14       16.64       -2.58     86.68 o
  -4  -1  14       50.35       44.27     30.36 o
  -3  -1  14      140.02      100.60     15.46 o
  -2  -1  14       19.81       28.13     12.85 o
  -1  -1  14      217.73      216.77     21.60 o
   0  -1  14       24.01       25.82     14.29 o
   1  -1  14      206.61      264.52     31.75 o
   2  -1  14        2.28       -9.68     18.31 o
   3  -1  14        4.88       39.86     31.63 o
   4  -1  14        0.52       -0.91     40.87 o
  -4   0  14       80.61       77.20     47.83 o
  -3   0  14      110.59       84.88     56.25 o
  -2   0  14       22.10       20.20     12.15 o
  -1   0  14      254.85      261.53     23.44 o
   0   0  14      325.59      315.41     30.35 o
   1   0  14       13.62        5.35     15.82 o
   2   0  14      177.25      173.96     38.93 o
   3   0  14       40.78       40.89     27.61 o
   4   0  14       25.18      -13.40     27.94 o
  -5   1  14       10.78       29.52     44.21 o
  -4   1  14       45.43       53.84      8.22 o
  -3   1  14      124.59      101.26     14.07 o
  -2   1  14       25.20       39.33     11.22 o
  -1   1  14      226.80      222.99     21.81 o
   0   1  14       17.32        8.85     18.12 o
   1   1  14      169.09      211.36     39.26 o
   2   1  14        5.59       11.87     17.57 o
   3   1  14        3.99       46.60     78.32 o
   4   1  14        0.96       23.95     69.00 o
  -4   2  14       20.78       11.97     11.35 o
  -3   2  14       28.96       31.39     10.03 o
  -2   2  14       78.45       53.09     14.48 o
  -1   2  14       71.30       72.82     22.42 o
   0   2  14      119.53      140.29     31.89 o
   1   2  14       38.21       16.80     18.06 o
   2   2  14        5.52       12.93     20.26 o
   3   2  14        5.34      -13.91     48.14 o
   4   2  14       11.05       83.23     71.22 o
  -4   3  14       88.37       63.08     15.60 o
  -3   3  14       61.24       55.37     10.37 o
  -2   3  14       75.44       71.27     16.93 o
  -1   3  14       18.74        6.91     11.83 o
   0   3  14      124.35       53.63     50.58 o
   1   3  14      351.33      326.65     43.12 o
   2   3  14       42.41       30.37     22.53 o
   3   3  14        2.48       26.51     21.78 o
   4   3  14       19.25       16.18     33.92 o
  -4   4  14       15.31       14.34     21.93 o
  -3   4  14       12.05        3.30      9.08 o
  -2   4  14      116.78       93.36     13.68 o
  -1   4  14      168.49      138.48     53.40 o
   0   4  14       73.14       27.21     29.10 o
   1   4  14       12.85        5.86     17.31 o
   2   4  14        0.48       14.44     20.55 o
   3   4  14        0.61       21.71     29.93 o
   4   4  14       23.47       34.32     30.25 o
  -4   5  14       26.56       19.91     16.36 o
  -3   5  14       57.90       24.34     10.60 o
  -2   5  14      251.81      226.62     19.68 o
  -1   5  14      327.72      375.33     28.94 o
   0   5  14      149.41      154.85     23.36 o
   1   5  14      107.66      142.19     28.28 o
   2   5  14      157.46      184.71     43.09 o
   3   5  14       38.28       60.28     29.31 o
   4   5  14       13.92       17.90     16.00 o
  -4   6  14       30.33       57.23     32.03 o
  -3   6  14       43.82       17.82      8.56 o
  -2   6  14       41.67       41.86     18.46 o
  -1   6  14      199.15      246.72     24.96 o
   0   6  14       86.32       44.48     38.33 o
   1   6  14      115.89       77.70     25.82 o
   2   6  14       89.33      108.42     36.14 o
   3   6  14        1.17       -8.25     23.19 o
   4   6  14        4.96       18.58     18.20 o
  -4   7  14       38.90       46.72     22.28 o
  -3   7  14       26.99       17.27      8.58 o
  -2   7  14        1.12       16.17      8.79 o
  -1   7  14       31.07       13.51     17.06 o
   0   7  14       36.35        1.88     17.47 o
   1   7  14       12.84       -0.67     20.75 o
   2   7  14       50.08       17.93     21.28 o
   3   7  14       16.13       31.77     45.74 o
  -4   8  14       22.83       21.23     21.79 o
  -3   8  14       33.66       38.50     21.51 o
  -2   8  14        3.68       -3.45      7.34 o
  -1   8  14       94.24       61.69     35.02 o
   0   8  14      112.47       50.10     46.23 o
   1   8  14        3.04       10.47     19.18 o
   2   8  14      128.79       52.60     55.84 o
   3   8  14       57.96       82.36     32.31 o
  -4   9  14       48.31       40.10     41.43 o
  -3   9  14      141.47      135.69     34.74 o
  -2   9  14      117.69      117.39     10.19 o
  -1   9  14       93.76       39.28     50.68 o
   0   9  14       43.92       79.49     19.35 o
   1   9  14       45.95       35.81     43.76 o
   2   9  14       69.50       14.98     27.32 o
   3   9  14        2.11       27.13     25.88 o
  -4  10  14       12.59        7.24     43.37 o
  -3  10  14       18.28       31.26     24.37 o
  -2  10  14       82.31       93.12     16.01 o
  -1  10  14        2.63        0.19     10.74 o
   0  10  14       43.61       48.63     30.98 o
   1  10  14        0.28       -3.43     21.39 o
   2  10  14        3.94      -12.78     21.11 o
   3  10  14       27.51      -23.29     51.69 o
  -4  11  14       24.28        8.22     24.92 o
  -3  11  14        3.86      -14.90     25.34 o
  -2  11  14       35.50       20.25      5.47 o
  -1  11  14       58.30       12.64     15.29 o
   0  11  14      267.36      303.10     31.70 o
   1  11  14      118.65      108.96     79.06 o
   2  11  14       45.09       53.45     63.18 o
   3  11  14       43.99       19.69     16.83 o
  -3  12  14       70.51      147.32     39.75 o
  -2  12  14       41.31       47.99     14.09 o
  -1  12  14      195.00      190.24     49.50 o
   0  12  14       40.92       16.04     12.66 o
   1  12  14        0.38        3.38     13.33 o
   2  12  14        6.80       16.99     17.63 o
   3  12  14       17.27        9.71     16.17 o
  -3  13  14        0.11       77.63     49.22 o
  -2  13  14       14.35       39.27     43.65 o
  -1  13  14       10.24        2.13     10.02 o
   0  13  14        3.77       -3.40     13.27 o
   1  13  14        5.20       -0.53     20.84 o
   2  13  14       13.41       27.56     24.30 o
  -3  14  14       48.59       27.85     62.10 o
  -2  14  14       93.34        9.82     35.44 o
  -1  14  14      101.22       -2.37     39.55 o
   0  14  14      125.15      175.15     47.89 o
   1  14  14      140.73      172.59     59.37 o
   2  14  14       76.19       80.38     42.56 o
  -2  15  14       94.28        9.40     36.97 o
  -1  15  14       19.01       32.97     10.23 o
   0  15  14        2.84      -11.87     14.32 o
   1  15  14       17.62       15.84     14.74 o
   2  15  14        0.81      -23.05     23.85 o
  -2  16  14       14.75       -0.70     34.46 o
  -1  16  14        7.81        7.31     10.34 o
   0  16  14        9.73        4.06     18.55 o
   1  16  14       29.48       21.46     21.22 o
  -1  17  14       43.88       27.08      9.45 o
   0  17  14       31.95       32.86     16.43 o
  -1 -15  15       41.88        7.38     20.81 o
   0 -15  15      105.59       52.02     40.07 o
   1 -15  15       23.09       19.47     14.19 o
  -2 -14  15       16.00       29.75     25.79 o
  -1 -14  15        5.67       36.84     23.64 o
   0 -14  15        5.71        3.97     23.63 o
   1 -14  15       28.19       22.12     20.46 o
  -2 -13  15       41.52       20.31     23.32 o
  -1 -13  15       40.87       18.41     21.15 o
   0 -13  15       22.54        9.28     16.89 o
   1 -13  15        0.68       -4.06     19.30 o
   2 -13  15        2.53       -0.91     68.23 o
  -3 -12  15       11.42        9.58     30.48 o
  -2 -12  15       51.38       60.43     29.94 o
  -1 -12  15       74.46       37.96     41.46 o
   0 -12  15      123.51       85.52     60.15 o
   1 -12  15       91.62       74.21     56.53 o
   2 -12  15       45.49        6.75     50.68 o
  -3 -11  15        5.32       -3.93     25.13 o
  -2 -11  15       13.40       -8.30     53.96 o
  -1 -11  15        9.72       14.17     20.36 o
   0 -11  15       28.17       19.57     26.49 o
   1 -11  15       40.90       41.49     27.40 o
   2 -11  15        3.47        0.28     39.68 o
  -3 -10  15       46.23       19.41     23.80 o
  -2 -10  15      112.06      215.72     31.73 o
  -1 -10  15       56.34       55.34     45.57 o
   0 -10  15      109.93       62.19     48.63 o
   1 -10  15       18.97       -0.17     12.14 o
   2 -10  15       54.10        0.35     40.03 o
  -3  -9  15       62.01       34.65     25.07 o
  -2  -9  15       58.52       49.29     22.46 o
  -1  -9  15       36.85       57.60     23.98 o
   0  -9  15       71.58       58.95     41.84 o
   1  -9  15      129.15       -0.91     42.33 o
   2  -9  15       22.49        1.81     41.91 o
   3  -9  15       44.29       -3.76     48.04 o
  -4  -8  15       29.87       -3.36     34.46 o
  -3  -8  15       11.80       10.60     19.20 o
  -2  -8  15       38.45        4.26     25.33 o
  -1  -8  15        5.29       19.51     20.46 o
   0  -8  15        7.55        1.67     13.91 o
   1  -8  15       31.69        2.06     12.68 o
   2  -8  15        2.32       15.52     25.48 o
   3  -8  15       22.87       -0.97     48.11 o
  -4  -7  15       26.32       -0.38     18.09 o
  -3  -7  15      111.96       83.12     55.84 o
  -2  -7  15       36.51       14.08     19.77 o
  -1  -7  15      115.49      113.22     25.24 o
   0  -7  15      129.33      109.31     20.20 o
   1  -7  15       53.96        2.51     12.92 o
   2  -7  15       25.04       19.38     10.10 o
   3  -7  15        1.05       -5.99     44.21 o
  -4  -6  15       17.19        1.10     24.59 o
  -3  -6  15        3.85        3.41     22.52 o
  -2  -6  15       20.39       16.46     14.24 o
  -1  -6  15       21.58       22.55     13.36 o
   0  -6  15       62.37       56.29     15.59 o
   1  -6  15       29.16        1.00     11.99 o
   2  -6  15       53.68      146.55     87.65 o
   3  -6  15       72.96       43.58     56.53 o
  -4  -5  15       24.33        3.95     23.71 o
  -3  -5  15       49.08       29.89     30.84 o
  -2  -5  15       27.77       -0.90     13.12 o
  -1  -5  15       79.62       66.59     19.08 o
   0  -5  15       61.20       65.28     15.10 o
   1  -5  15       11.51       12.38     10.53 o
   2  -5  15        1.92       13.12     21.58 o
   3  -5  15        3.87      134.23     74.77 o
  -4  -4  15       13.02        0.73     19.88 o
  -3  -4  15       29.32       22.49     11.47 o
  -2  -4  15      118.74      143.50     38.73 o
  -1  -4  15       91.27       71.40     16.96 o
   0  -4  15        4.03        2.23     10.97 o
   1  -4  15       90.66       80.86     17.77 o
   2  -4  15       41.04       12.63     17.47 o
   3  -4  15        0.89       56.67     49.22 o
  -4  -3  15        0.31       -1.39     22.49 o
  -3  -3  15       14.12        0.17      7.42 o
  -2  -3  15       42.02       22.47     16.74 o
  -1  -3  15       95.33       97.43     16.71 o
   0  -3  15       58.64       63.85     17.85 o
   1  -3  15      165.13      134.75     26.46 o
   2  -3  15       24.87        7.82     12.07 o
   3  -3  15       52.21       49.43     50.55 o
  -4  -2  15       28.57        3.41     13.51 o
  -3  -2  15       21.22        1.40      7.85 o
  -2  -2  15       23.73        7.07     10.15 o
  -1  -2  15       91.61      111.15     17.80 o
   0  -2  15       25.84       12.86     18.95 o
   1  -2  15      113.86       96.20     31.14 o
   2  -2  15        2.84       26.97     21.86 o
   3  -2  15       31.62       36.65     27.76 o
  -4  -1  15       10.74        2.51     11.56 o
  -3  -1  15       82.71        0.70     13.30 o
  -2  -1  15       53.12       64.30     16.09 o
  -1  -1  15       78.07       80.67     17.40 o
   0  -1  15      250.94      272.05     37.42 o
   1  -1  15       25.97       25.72     22.24 o
   2  -1  15       24.60       38.52     28.67 o
   3  -1  15        0.08       17.14     23.49 o
  -4   0  15        3.28       -0.35      9.26 o
  -3   0  15       29.95       14.18     12.39 o
  -2   0  15        3.51       -3.37     20.99 o
  -1   0  15       39.07       35.63     23.86 o
   0   0  15        1.14       10.25     17.60 o
   1   0  15        0.31       -1.91     15.98 o
   2   0  15       31.61        7.57     20.48 o
   3   0  15       25.22       12.14     43.07 o
  -4   1  15       10.45        8.22     17.75 o
  -3   1  15       84.86        2.16     11.21 o
  -2   1  15       40.46       38.36     12.84 o
  -1   1  15       92.11       95.61     17.32 o
   0   1  15      204.54      212.25     28.43 o
   1   1  15       21.39       20.50     22.65 o
   2   1  15       22.76       21.69     23.17 o
   3   1  15        0.65      -11.10     23.71 o
  -4   2  15       38.49       17.48     12.88 o
  -3   2  15       15.47        8.95     11.84 o
  -2   2  15       31.74       14.21     11.21 o
  -1   2  15       78.39       97.05     18.06 o
   0   2  15       22.59       11.24     14.87 o
   1   2  15       89.13       76.84     25.10 o
   2   2  15        1.47       -7.04     25.71 o
   3   2  15       30.47       33.58     79.61 o
  -4   3  15        0.68       -2.72     12.95 o
  -3   3  15       11.04        9.86      7.65 o
  -2   3  15       52.65       67.91     25.13 o
  -1   3  15       98.60       47.01     50.02 o
   0   3  15       56.56       33.35     33.04 o
   1   3  15      142.85       76.83     68.89 o
   2   3  15       20.75       -2.89     48.04 o
   3   3  15       56.96       70.24     31.90 o
  -4   4  15       16.63        5.64     22.63 o
  -3   4  15       26.01       26.37      8.41 o
  -2   4  15      101.85      103.18     15.20 o
  -1   4  15      131.44       47.67     45.71 o
   0   4  15       10.36       13.74     14.78 o
   1   4  15       79.46       -2.76     26.93 o
   2   4  15       33.48       65.07     25.93 o
   3   4  15        1.79       56.17     45.60 o
  -4   5  15       20.63       23.81     17.06 o
  -3   5  15       53.29       37.29     13.30 o
  -2   5  15       31.95       28.53     11.71 o
  -1   5  15       94.79       41.92     47.27 o
   0   5  15       44.55       27.37     23.72 o
   1   5  15       18.45        5.38     17.51 o
   2   5  15        3.46       18.66     21.56 o
   3   5  15        2.39       11.44     34.45 o
  -4   6  15       16.14       -0.42     27.71 o
  -3   6  15        4.87      -12.67     17.13 o
  -2   6  15       32.93       23.95     10.51 o
  -1   6  15       14.80        7.03     12.44 o
   0   6  15       42.36        8.71     17.52 o
   1   6  15       38.84       -1.45     27.63 o
   2   6  15       62.09      113.46     39.96 o
   3   6  15       63.78      116.32     35.80 o
  -4   7  15       27.64       29.38     19.98 o
  -3   7  15       92.67       75.82     26.60 o
  -2   7  15       43.72       29.20     19.42 o
  -1   7  15       95.24      108.96     32.51 o
   0   7  15      140.04       -5.47     25.49 o
   1   7  15       68.81       50.85     43.30 o
   2   7  15       22.10       41.08     27.64 o
   3   7  15        0.47       32.36     37.28 o
  -4   8  15       33.82       43.86     23.81 o
  -3   8  15       10.91       25.48     36.34 o
  -2   8  15       31.83       30.98     10.07 o
  -1   8  15        5.11        4.36     21.99 o
   0   8  15        7.57       -0.45     13.44 o
   1   8  15       31.31       27.66     18.99 o
   2   8  15        5.86      -38.14     32.24 o
   3   8  15       18.36       62.84     36.79 o
  -3   9  15       70.55       17.54     25.13 o
  -2   9  15       48.53       47.87     27.08 o
  -1   9  15       26.31        9.14     13.81 o
   0   9  15       49.63        3.95     17.55 o
   1   9  15      141.81       74.37     77.14 o
   2   9  15       30.06       24.81     25.52 o
   3   9  15       41.26       44.67     33.07 o
  -3  10  15       47.63       68.79     28.27 o
  -2  10  15      114.85      140.04     11.54 o
  -1  10  15       63.21       -2.15     19.93 o
   0  10  15      107.24       53.39     54.90 o
   1  10  15       21.99       12.44     30.49 o
   2  10  15       58.33       24.77     28.88 o
  -3  11  15        7.01       39.55     26.32 o
  -2  11  15       12.78      -42.33     38.92 o
  -1  11  15       11.24        4.59      9.24 o
   0  11  15       27.43       45.31     34.88 o
   1  11  15       34.86       11.50     22.15 o
   2  11  15        6.26      -10.45     22.47 o
  -3  12  15       15.78       78.53     51.03 o
  -2  12  15       66.56       26.25     31.12 o
  -1  12  15       72.31       -2.63     12.68 o
   0  12  15      133.41       93.86     28.48 o
   1  12  15       87.33       54.76     22.89 o
   2  12  15       53.95       50.71     25.23 o
  -2  13  15       41.28       30.29     29.94 o
  -1  13  15       32.11       11.94     12.45 o
   0  13  15       24.78        7.44     14.26 o
   1  13  15        0.11        2.22     16.99 o
   2  13  15        2.93       -9.13     25.65 o
  -2  14  15       15.91       54.51     33.91 o
  -1  14  15        8.76        9.59      9.38 o
   0  14  15        1.54       -9.06     11.89 o
   1  14  15       32.88        5.92     16.10 o
  -1  15  15       49.26        9.45     10.27 o
   0  15  15      111.87      105.03     33.72 o
   1  15  15       11.73       25.95     22.53 o
  -1 -13  16       72.12       73.30     56.74 o
   0 -13  16       45.84       37.81     28.51 o
  -2 -12  16       15.55       20.05     48.98 o
  -1 -12  16       11.06      -14.86     24.37 o
   0 -12  16        0.79        1.27     18.31 o
   1 -12  16       13.59        9.34     19.08 o
  -2 -11  16       54.59       99.78     33.86 o
  -1 -11  16       31.98       73.72     50.06 o
   0 -11  16        5.25       -1.97     21.50 o
   1 -11  16        8.28        0.97     12.75 o
  -2 -10  16       71.84       59.69     25.97 o
  -1 -10  16       41.81       25.27     22.91 o
   0 -10  16       21.24        2.86     21.42 o
   1 -10  16      108.01        1.25     45.60 o
   2 -10  16       27.11        0.56     79.79 o
  -3  -9  16        0.10       23.32     23.76 o
  -2  -9  16       15.46       -2.59     25.45 o
  -1  -9  16        4.02       44.00     40.69 o
   0  -9  16       11.33        6.56     15.24 o
   1  -9  16       50.62        3.21     12.66 o
   2  -9  16       18.00        0.35     43.79 o
  -3  -8  16       57.91       31.49     23.39 o
  -2  -8  16       43.59       38.86     46.61 o
  -1  -8  16       42.01       58.26     23.63 o
   0  -8  16       30.73       10.51     16.09 o
   1  -8  16       11.01       -0.95     12.27 o
   2  -8  16       30.69       -1.46     53.75 o
  -3  -7  16       25.43        1.95     30.16 o
  -2  -7  16        7.01      -22.19     17.02 o
  -1  -7  16       84.60       96.61     24.88 o
   0  -7  16       65.49       38.14     31.23 o
   1  -7  16        3.93        0.42     11.39 o
   2  -7  16       49.10      153.38     60.15 o
  -3  -6  16       41.94        9.30     24.44 o
  -2  -6  16       79.78      111.61     27.34 o
  -1  -6  16       13.37        6.46     11.90 o
   0  -6  16       19.03       -1.54     13.32 o
   1  -6  16       25.16       -1.31     12.15 o
   2  -6  16       13.69       -9.09     24.12 o
  -3  -5  16        0.89      -11.62     17.59 o
  -2  -5  16       36.56        1.92     10.32 o
  -1  -5  16        2.24       11.73     15.50 o
   0  -5  16       76.13       88.19     16.01 o
   1  -5  16       30.77       33.09     20.20 o
   2  -5  16       40.08       26.65     66.31 o
   3  -5  16        1.30      -52.70     41.08 o
  -3  -4  16        6.57       -2.60     14.28 o
  -2  -4  16       17.07        3.95     15.89 o
  -1  -4  16       68.12       60.64     14.76 o
   0  -4  16       11.95        2.74     11.75 o
   1  -4  16      102.37       80.75     39.13 o
   2  -4  16      115.96      121.50     39.13 o
   3  -4  16        5.33       27.99     40.45 o
  -3  -3  16       10.92       -1.30      7.61 o
  -2  -3  16        6.28        5.76     10.00 o
  -1  -3  16       52.20       16.79     14.34 o
   0  -3  16       20.93       16.33     20.74 o
   1  -3  16       10.76        2.34     17.58 o
   2  -3  16       25.76       18.29     15.34 o
   3  -3  16       12.70       26.18     42.33 o
  -4  -2  16       13.88       -1.60     20.68 o
  -3  -2  16       21.14        0.30     10.99 o
  -2  -2  16       84.55      104.65     25.13 o
  -1  -2  16       40.33       40.58     16.74 o
   0  -2  16        0.25      -13.72     14.43 o
   1  -2  16       43.99       66.83     22.63 o
   2  -2  16        4.24       -0.16     32.56 o
   3  -2  16        7.10      -38.03     26.97 o
  -4  -1  16       16.20        0.14     16.78 o
  -3  -1  16        7.65       -2.02     10.09 o
  -2  -1  16        1.89       -1.65     10.42 o
  -1  -1  16       66.08       49.55     20.61 o
   0  -1  16       15.39       13.04     15.05 o
   1  -1  16        3.93        5.61     18.23 o
   2  -1  16        7.76       13.29     25.68 o
   3  -1  16       20.82      -12.35     25.96 o
  -3   0  16        7.88       -0.50      8.33 o
  -2   0  16        1.23        0.69     11.74 o
  -1   0  16        3.94       -9.88     13.06 o
   0   0  16        9.40       15.27     16.04 o
   1   0  16        6.70       45.36     43.03 o
   2   0  16       19.56      106.69     55.54 o
   3   0  16       14.26        8.85     31.77 o
  -3   1  16       11.41        2.65      8.42 o
  -2   1  16        0.58        6.13     36.24 o
  -1   1  16       59.46       43.19     18.85 o
   0   1  16       25.68       -0.86     18.32 o
   1   1  16        3.67        9.67     18.53 o
   2   1  16        5.73       39.05     24.54 o
   3   1  16       15.89       37.96     41.25 o
  -4   2  16       17.03        5.43     12.39 o
  -3   2  16       22.38       11.24     10.90 o
  -2   2  16       85.65      100.00     18.07 o
  -1   2  16       44.25       28.44     15.02 o
   0   2  16        1.90        6.77     14.95 o
   1   2  16       33.99        9.94     22.11 o
   2   2  16       10.02       47.42     25.10 o
   3   2  16        7.01       56.67     26.70 o
  -3   3  16       10.41        1.11      8.65 o
  -2   3  16       11.80       20.11     11.04 o
  -1   3  16       37.68        2.86     13.22 o
   0   3  16       15.88        4.69     15.83 o
   1   3  16       10.38       -1.38     17.64 o
   2   3  16       27.46       50.23     24.29 o
   3   3  16       10.81       12.53     53.75 o
  -3   4  16        6.88        0.43      6.95 o
  -2   4  16       16.51        4.01     12.74 o
  -1   4  16       62.87       30.22     25.69 o
   0   4  16        9.52       -6.36     14.52 o
   1   4  16       96.98       68.50     63.67 o
   2   4  16      113.73      199.37     53.09 o
   3   4  16        3.53      -10.53     30.06 o
  -3   5  16        1.34       20.96     27.71 o
  -2   5  16       26.62       24.50     10.92 o
  -1   5  16       10.34        4.02     12.86 o
   0   5  16       78.26       31.07     32.90 o
   1   5  16       40.84       -1.18     24.85 o
   2   5  16       34.48       56.01     28.96 o
   3   5  16        2.15       13.47     40.73 o
  -2   6  16       86.70      106.17     18.87 o
  -1   6  16       15.35        0.91     15.80 o
   0   6  16       16.78        0.14     33.98 o
   1   6  16       18.49       -0.49     23.46 o
   2   6  16       13.97      -24.38     51.97 o
  -3   7  16       27.49        9.26     32.65 o
  -2   7  16        6.95        4.08     12.50 o
  -1   7  16       77.69       89.62     97.37 o
   0   7  16       88.37       -0.98     19.74 o
   1   7  16        0.50        0.36     17.17 o
   2   7  16       62.38      134.14     36.79 o
  -3   8  16       58.05       47.83     24.72 o
  -2   8  16       39.12       80.42     18.45 o
  -1   8  16       51.05       21.99     27.95 o
   0   8  16       27.00        3.45     16.39 o
   1   8  16       15.99        8.34     23.19 o
   2   8  16       30.52      125.34     38.76 o
  -3   9  16        0.35        3.90     22.49 o
  -2   9  16       13.48       -3.68     12.18 o
  -1   9  16        5.64        3.06     19.54 o
   0   9  16       13.74       -5.17     20.13 o
   1   9  16       40.86       13.20     20.05 o
   2   9  16       19.45       23.63     25.18 o
  -2  10  16       85.04       42.40     48.18 o
  -1  10  16       34.40       13.87     24.41 o
   0  10  16       23.49        2.60     16.94 o
   1  10  16       94.13       49.89     44.52 o
   2  10  16       27.60       31.67     26.94 o
  -2  11  16       49.50       46.79     32.58 o
  -1  11  16       31.53       34.77     24.10 o
   0  11  16        5.93        3.51     15.01 o
   1  11  16        4.76       13.00     32.52 o
  -2  12  16       13.51        4.18     27.50 o
  -1  12  16        8.66        5.13      9.16 o
   0  12  16        1.86       32.47     15.83 o
   1  12  16       13.17       -8.80     14.55 o
  -1  13  16       84.16        1.07     23.00 o
   0  13  16       38.02       28.39     14.97 o
  -1 -10  17        7.36        7.31     32.55 o
   0 -10  17       33.80        2.88     16.29 o
  -2  -9  17       54.16       51.75     31.63 o
  -1  -9  17       24.93       48.52     35.75 o
   0  -9  17       16.96        3.82     16.64 o
   1  -9  17       16.70       -1.56     12.69 o
  -2  -8  17       14.62       20.23     30.15 o
  -1  -8  17       28.46       47.24     20.54 o
   0  -8  17       73.64       -1.27     16.37 o
   1  -8  17       42.15        0.96     13.61 o
  -2  -7  17       10.15       65.08     22.30 o
  -1  -7  17       15.86        9.37     17.80 o
   0  -7  17       34.73        6.88     25.29 o
   1  -7  17        4.76        0.86     20.27 o
  -2  -6  17       20.55       13.91     18.45 o
  -1  -6  17       17.11       59.00     20.30 o
   0  -6  17       62.84       36.21     29.35 o
   1  -6  17        8.62        0.11     19.83 o
   2  -6  17       26.30       54.44     51.73 o
  -3  -5  17       27.62       -1.56     19.00 o
  -2  -5  17       36.54       21.87     13.68 o
  -1  -5  17       19.34       37.59     19.92 o
   0  -5  17       33.40       41.61     15.81 o
   1  -5  17        6.01       18.34     16.86 o
   2  -5  17       21.30      -66.28     46.16 o
  -3  -4  17       35.55       -0.80     17.77 o
  -2  -4  17       30.57        4.57     12.04 o
  -1  -4  17        1.17       15.71     23.66 o
   0  -4  17       15.57        8.84     18.27 o
   1  -4  17       32.66       22.75     16.32 o
   2  -4  17        5.67      -23.95     45.67 o
  -3  -3  17        1.48       -0.19     14.60 o
  -2  -3  17       13.63        1.79     10.13 o
  -1  -3  17      122.58       64.59     35.52 o
   0  -3  17       17.67       18.55     16.44 o
   1  -3  17       22.69        5.06     16.60 o
   2  -3  17        6.54       -8.09      9.56 o
  -3  -2  17        6.92       -1.27     14.36 o
  -2  -2  17       11.81        7.88      9.70 o
  -1  -2  17        0.70        8.03     16.85 o
   0  -2  17       67.28       57.44     20.48 o
   1  -2  17       20.28       69.08     70.32 o
   2  -2  17       42.64       19.62     19.25 o
  -3  -1  17        2.67        0.45      8.65 o
  -2  -1  17       16.16       19.61     16.43 o
  -1  -1  17       13.81       -6.38     15.05 o
   0  -1  17        6.76       11.18     25.78 o
   1  -1  17        3.93       14.19     17.67 o
   2  -1  17       25.47      -14.64     26.39 o
  -3   0  17       78.31       37.44     41.63 o
  -2   0  17       21.37       -6.43     13.52 o
  -1   0  17       57.91       70.63     18.92 o
   0   0  17       35.00        6.41     16.21 o
   1   0  17        0.43       31.73     32.10 o
   2   0  17        0.94       20.27     26.64 o
  -3   1  17        3.39       -3.94     10.57 o
  -2   1  17       22.66       21.96     15.27 o
  -1   1  17       21.20       18.35     13.78 o
   0   1  17       10.27       -0.91     19.56 o
   1   1  17        5.54      -44.05     30.60 o
   2   1  17       26.67       78.68     32.58 o
  -3   2  17        5.74       -4.64      8.71 o
  -2   2  17        9.62      -12.07     13.96 o
  -1   2  17        1.19       -5.32     15.27 o
   0   2  17       71.70       37.28     29.31 o
   1   2  17       29.50       20.77     27.78 o
   2   2  17       39.57       24.17     59.81 o
  -3   3  17        0.63       -1.32     14.13 o
  -2   3  17       12.23        5.67     15.70 o
  -1   3  17      108.77       62.45     18.11 o
   0   3  17       18.27       28.43     37.60 o
   1   3  17       35.00       54.34     31.71 o
   2   3  17        4.18      -21.00     28.13 o
  -3   4  17       29.74       30.84     17.13 o
  -2   4  17       27.93       15.72     13.40 o
  -1   4  17        1.06       17.23     14.67 o
   0   4  17       11.47        7.03     16.76 o
   1   4  17       23.17       77.58     47.17 o
   2   4  17        9.40       78.46     46.02 o
  -3   5  17       26.76       39.89     19.08 o
  -2   5  17       45.67       37.61     20.33 o
  -1   5  17       19.26       16.01     24.86 o
   0   5  17       39.82       60.08     48.84 o
   1   5  17        9.64       19.29     22.20 o
   2   5  17       24.60       77.54     28.01 o
  -2   6  17       15.93       -3.80     11.74 o
  -1   6  17       12.07        2.87     15.54 o
   0   6  17       54.58       24.35     26.04 o
   1   6  17       10.22       12.47     20.11 o
   2   6  17       28.42       70.34     37.38 o
  -2   7  17       10.69       22.15     17.23 o
  -1   7  17       15.31       -1.80     13.11 o
   0   7  17       35.79       32.04     35.68 o
   1   7  17        6.27       -0.99     23.29 o
  -2   8  17       14.70      -24.86     21.37 o
  -1   8  17       19.29      -12.05     20.40 o
   0   8  17       77.11       -5.42     21.94 o
   1   8  17       40.79       26.25     24.86 o
  -2   9  17       45.81       76.51     49.78 o
  -1   9  17       18.26        6.78     15.17 o
   0   9  17       19.02       -2.85     16.11 o
   1   9  17       16.18       15.21     22.90 o
  -1  10  17        5.93       -4.66     13.54 o
   0  10  17       31.44        0.51     16.54 o
  -1  -6  18       25.46       15.59     26.91 o
   0  -6  18       33.12       22.60     35.54 o
  -1  -5  18        8.35       33.93     19.59 o
   0  -5  18        9.79       20.13     14.72 o
  -1  -4  18       12.40       31.50     20.75 o
   0  -4  18       14.85        8.56     20.36 o
   1  -4  18       14.22        8.61     13.46 o
  -2  -3  18       39.57       -1.04     21.92 o
  -1  -3  18        0.28       13.58     13.19 o
   0  -3  18       14.44       -6.99     14.27 o
   1  -3  18       17.39       -9.36     12.61 o
  -2  -2  18       15.21        9.69     11.35 o
  -1  -2  18       50.56       16.31     24.54 o
   0  -2  18       38.96       29.28     43.90 o
   1  -2  18        2.40       54.09     29.55 o
  -2  -1  18       11.97      -10.45     11.09 o
  -1  -1  18        6.86      -10.91     18.41 o
   0  -1  18        9.57       -2.00     18.60 o
   1  -1  18       23.96       60.58     28.34 o
  -2   0  18       15.01       31.14     33.52 o
  -1   0  18       15.18       24.59     18.67 o
   0   0  18        0.57      -36.51     34.04 o
   1   0  18       25.98       24.97     60.19 o
  -2   1  18       14.82       21.39     22.70 o
  -1   1  18        8.51       13.33     14.43 o
   0   1  18       11.16       34.99     40.38 o
   1   1  18       24.14       14.39     24.86 o
  -2   2  18       14.06       11.68     14.50 o
  -1   2  18       53.40       35.76     16.79 o
   0   2  18       45.98       72.92     27.57 o
   1   2  18        1.79       22.01     37.98 o
  -2   3  18       33.77       44.01     20.68 o
  -1   3  18        1.35        5.74     19.04 o
   0   3  18       13.24       24.37     26.60 o
   1   3  18       15.77        7.91     32.65 o
  -1   4  18        4.75       35.64     17.40 o
   0   4  18       10.32        2.11     21.96 o
   1   4  18       11.08       31.28     30.01 o
  -1   5  18        6.52        9.23     16.35 o
   0   5  18       10.06       22.91     23.67 o
  -1   6  18       25.45       26.99     21.59 o
   0   6  18       28.79       16.02     19.18 o
 
